# Supplementary material for: Validation of reduced S-gene target performance and failure for rapid surveillance of SARS-CoV-2 variants
Source: PLoS One. 2022 Oct 3;17(10):e0275150. doi: 10.1371/journal.pone.0275150 (PMC9529109; doi:10.1371/journal.pone.0275150)
Supplement: S1 File — This Zip file contains the complete dataset used for all analyses, tables, and figures. Dates were adjusted by a random constant to assure deidentification. A data definition document is also included. (ZIP) [file pone.0275150.s001.zip]

Archive with 2 entries (2 files):
- Final COVID Dataset_Full.csv
- Covid Data Definition.pdf
