# Supplementary material for: Validation of reduced S-gene target performance and failure for rapid surveillance of SARS-CoV-2 variants
Source: PLoS One. 2022 Oct 3;17(10):e0275150. doi: 10.1371/journal.pone.0275150 (PMC9529109; doi:10.1371/journal.pone.0275150)
Supplement: S1 File — This Zip file contains the complete dataset used for all analyses, tables, and figures. Dates were adjusted by a random constant to assure deidentification. A data definition document is also included. (ZIP) [file pone.0275150.s001.zip › Final COVID Dataset_Full.csv]

Period	Ct_N	Ct_S	Ct_ORF1ab	Difference (N-ORF1ab)	AVG of N and ORF	S Gene Calculation	Amplification Category	Category
1	19.287775	24.953957	21.615145	-2.32737	20.45146	4.502497	SGTP	Alpha
4	21.806732		22.1825	-0.375768	21.994616		SGTF	Alpha
14	26.52251		25.852947	0.669563	26.1877285		SGTF	Alpha
39	12.763757	11.970452	11.53652	1.227237	12.1501385	-0.1796865	Norm	Other
39	25.455002	24.047667	23.889668	1.565334	24.672335	-0.624668	Norm	Other
46	25.75619	25.800055	25.433107	0.323083	25.5946485	0.2054065	Norm	Other
48	16.271782	15.011857	14.71405	1.557732	15.492916	-0.481059	Norm	Other
48	12.6346	12.485687	11.8317375	0.8028625	12.23316875	0.25251825	Norm	Other
48	18.937477	18.1092	18.126026	0.811451	18.5317515	-0.4225515	Norm	Other
51	12.603808	12.002326	10.828005	1.775803	11.7159065	0.2864195	Norm	Other
52	17.09147	16.156746	15.734585	1.356885	16.4130275	-0.2562815	Norm	Other
53	14.470496	13.570108	12.925199	1.545297	13.6978475	-0.1277395	Norm	Other
53	25.191725	25.12637	24.43915	0.752575	24.8154375	0.3109325	Norm	Other
54	13.198154	13.172537	12.918432	0.279722	13.058293	0.114244	Norm	Other
55	14.834824	14.279342	14.03859	0.796234	14.436707	-0.157365	Norm	Other
55	15.2029295	15.615243	14.917243	0.2856865	15.06008625	0.55515675	Norm	Other
55	17.508305	14.854018	16.307795	1.20051	16.90805	-2.054032	Norm	Other
56	13.768861	12.394383	12.243128	1.525733	13.0059945	-0.6116115	Norm	Other
56	13.4955225	13.0136595	12.532172	0.9633505	13.01384725	-0.00018775	Norm	Other
56	14.618458	14.105248	14.678083	-0.059625	14.6482705	-0.5430225	Norm	Other
56	14.374024	14.057406	13.66008	0.713944	14.017052	0.040354	Norm	Other
56	13.255327	13.465127	12.85124	0.404087	13.0532835	0.4118435	Norm	Other
56	21.709404	20.677763	20.061813	1.647591	20.8856085	-0.2078455	Norm	Other
57	23.599094	24.651464	24.286942	-0.687848	23.943018	0.708446	Norm	Other
57	15.828098	16.699944	15.766987	0.061111	15.7975425	0.9024015	Norm	Other
57	10.695751	11.237241	11.15493	-0.459179	10.9253405	0.3119005	Norm	Other
57	15.939602	14.93677	15.395755	0.543847	15.6676785	-0.7309085	Norm	Other
58	11.819282	12.33498	12.605585	-0.786303	12.2124335	0.1225465	Norm	Other
58	20.75825	19.950764	19.74669	1.01156	20.25247	-0.301706	Norm	Other
58	12.291771	11.68694	10.369198	1.922573	11.3304845	0.3564555	Norm	Other
58	23.64025	22.97238	22.340773	1.299477	22.9905115	-0.0181315	Norm	Other
58	23.798288	23.768995	23.23675	0.561538	23.517519	0.251476	Norm	Other
58	21.828402	21.96973	21.667746	0.160656	21.748074	0.221656	Norm	Other
58	24.646673	25.134577	24.24761	0.399063	24.4471415	0.6874355	Norm	Other
58	12.924305	12.433976	12.16083	0.763475	12.5425675	-0.1085915	Norm	Other
58	17.996775	18.129429	17.651604	0.345171	17.8241895	0.3052395	Norm	Other
58	13.464166	12.877139	11.951517	1.512649	12.7078415	0.1692975	Norm	Other
58	15.2593155	14.739878	14.397765	0.8615505	14.82854025	-0.08866225	Norm	Other
58	21.232296	20.358145	20.558178	0.674118	20.895237	-0.537092	Norm	Other
58	25.495937	25.490814	25.186375	0.309562	25.341156	0.149658	Norm	Other
58	24.893145	24.78625	24.428246	0.464899	24.6606955	0.1255545	Norm	Other
58	21.964876	21.498209	21.139814	0.825062	21.552345	-0.054136	Norm	Other
58	26.622545	26.129694	25.65105	0.971495	26.1367975	-0.0071035	Norm	Other
58	14.476583	14.788754	14.015201	0.461382	14.245892	0.542862	Norm	Other
58	23.349705	22.959032	22.357203	0.992502	22.853454	0.105578	Norm	Other
58	14.407913	13.746034	12.992063	1.41585	13.699988	0.046046	Norm	Other
58	9.563952	16.06926	10.477751	-0.913799	10.0208515	6.0484085	SGTP	Alpha
58	13.602221	13.401684	12.99715	0.605071	13.2996855	0.1019985	Norm	Other
58	19.224428	18.704517	18.29668	0.927748	18.760554	-0.056037	Norm	Other
58	21.094198	19.729177	19.534002	1.560196	20.3141	-0.584923	Norm	Other
58	15.352795	15.851281	14.973986	0.378809	15.1633905	0.6878905	Norm	Other
58	16.872854		17.40589	-0.533036	17.139372		SGTF	Alpha
58	12.285831	12.993162	12.56141	-0.275579	12.4236205	0.5695415	Norm	Other
58	30.242546	29.975847	29.49755	0.744996	29.870048	0.105799	Norm	Other
58	16.531063	16.80559	16.014944	0.516119	16.2730035	0.5325865	Norm	Other
58	11.619068	11.836254	10.634034	0.985034	11.126551	0.709703	Norm	Other
58	24.367142	24.676409	24.178493	0.188649	24.2728175	0.4035915	Norm	Other
58	15.368845	16.333406	14.842024	0.526821	15.1054345	1.2279715	Norm	Other
58	17.068998	16.17865	15.820381	1.248617	16.4446895	-0.2660395	Norm	Other
58	23.098715	21.90792	21.547535	1.55118	22.323125	-0.415205	Norm	Other
58	18.605135	18.626251	18.447908	0.157227	18.5265215	0.0997295	Norm	Other
58	12.339314	12.660535	12.622587	-0.283273	12.4809505	0.1795845	Norm	Other
58	25.828476	25.273586	25.156134	0.672342	25.492305	-0.218719	Norm	Other
59	26.92669	27.631132	27.24394	-0.31725	27.085315	0.545817	Norm	Other
59	19.225836	19.956657	18.95908	0.266756	19.092458	0.864199	Norm	Other
59	18.203371	18.594694	17.606112	0.597259	17.9047415	0.6899525	Norm	Other
59	13.200033	14.017277	12.937854	0.262179	13.0689435	0.9483335	Norm	Other
59	16.430344	16.9098	16.373135	0.057209	16.4017395	0.5080605	Norm	Other
59	17.607	17.627832	17.003923	0.603077	17.3054615	0.3223705	Norm	Other
59	23.835125	24.006968	23.294897	0.540228	23.565011	0.441957	Norm	Other
59	24.228693	25.35823	25.137348	-0.908655	24.6830205	0.6752095	Norm	Other
59	14.80898		14.755869	0.053111	14.7824245		SGTF	Alpha
59	13.703664		13.78689	-0.083226	13.745277		SGTF	Alpha
59	23.338667	22.557425	21.709639	1.629028	22.524153	0.033272	Norm	Other
59	32.481293	26.874153	27.125673	5.35562	29.803483	-2.92933	Norm	Other
59	11.36686	11.62234	10.96558	0.40128	11.16622	0.45612	Norm	Other
59	26.342587	25.506845	24.61428	1.728307	25.4784335	0.0284115	Norm	Other
59	24.971401	25.775423	23.875195	1.096206	24.423298	1.352125	Norm	Other
59	14.788713	13.919705	13.879709	0.909004	14.334211	-0.414506	Norm	Other
59	16.70868	15.397084	14.762479	1.946201	15.7355795	-0.3384955	Norm	Other
59	12.89885	14.013734	13.669142	-0.770292	13.283996	0.729738	Norm	Other
59	25.316341	24.71478	23.734467	1.581874	24.525404	0.189376	Norm	Other
59	18.922365		19.607702	-0.685337	19.2650335		SGTF	Alpha
59	24.895962	24.229183	23.965437	0.930525	24.4306995	-0.2015165	Norm	Other
59	8.954962		10.911008	-1.956046	9.932985		SGTF	Alpha
59	17.707037	17.476122	16.758837	0.9482	17.232937	0.243185	Norm	Other
59	25.516972	24.820023	24.698788	0.818184	25.10788	-0.287857	Norm	Other
59	20.585966	22.132843	21.91869	-1.332724	21.252328	0.880515	Norm	Other
59	23.726564	22.77194	22.477121	1.249443	23.1018425	-0.3299025	Norm	Other
59	15.973424		15.750542	0.222882	15.861983		SGTF	Alpha
59	26.256952	25.948511	24.946978	1.309974	25.601965	0.346546	Norm	Other
59	12.39759	12.812508	11.634352	0.763238	12.015971	0.796537	Norm	Other
59	19.457212	19.534668	19.296843	0.160369	19.3770275	0.1576405	Norm	Other
59	24.302292	23.22899	22.861303	1.440989	23.5817975	-0.3528075	Norm	Other
59	19.93715	19.808216	19.485369	0.451781	19.7112595	0.0969565	Norm	Other
59	16.76513	16.705753	15.925541	0.839589	16.3453355	0.3604175	Norm	Other
59	20.80627	20.470387	20.208897	0.597373	20.5075835	-0.0371965	Norm	Other
59	26.477165	26.702017	26.840696	-0.363531	26.6589305	0.0430865	Norm	Other
59	26.347511	27.182817	25.625982	0.721529	25.9867465	1.1960705	Norm	Other
59	19.47808	20.852926	19.951159	-0.473079	19.7146195	1.1383065	Norm	Other
59	13.965819	13.388644	13.479674	0.486145	13.7227465	-0.3341025	Norm	Other
59	16.93903	16.345278	16.141256	0.797774	16.540143	-0.194865	Norm	Other
59	18.703432	19.313917	18.819384	-0.115952	18.761408	0.552509	Norm	Other
59	15.492241	14.397912	14.393787	1.098454	14.943014	-0.545102	Norm	Other
59	20.553535	20.196978	20.448036	0.105499	20.5007855	-0.3038075	Norm	Other
59	13.249273	12.161754	12.131143	1.11813	12.690208	-0.528454	Norm	Other
59	24.288923	23.009727	23.07324	1.215683	23.6810815	-0.6713545	Norm	Other
59	17.962584	18.639563	17.436098	0.526486	17.699341	0.940222	Norm	Other
59	18.354673	17.76758	17.31531	1.039363	17.8349915	-0.0674115	Norm	Other
59	22.804077	24.50622	23.815495	-1.011418	23.309786	1.196434	Norm	Other
59	19.467299	18.919443	17.919695	1.547604	18.693497	0.225946	Norm	Other
59	19.969769	19.216742	18.90923	1.060539	19.4394995	-0.2227575	Norm	Other
59	16.562914		16.307203	0.255711	16.4350585		SGTF	Alpha
59	23.88878	22.605928	22.2884	1.60038	23.08859	-0.482662	Norm	Other
59	28.231266	28.149702	27.486084	0.745182	27.858675	0.291027	Norm	Other
59	16.800304	18.810371	18.337921	-1.537617	17.5691125	1.2412585	Norm	Other
59	27.37	22.999863	21.718597	5.651403	24.5442985	-1.5444355	Norm	Other
59	16.865585	18.192905	17.316214	-0.450629	17.0908995	1.1020055	Norm	Other
59	9.48583	11.80364	10.45462	-0.96879	9.970225	1.833415	Norm	Other
59	18.284674	20.44653	19.302296	-1.017622	18.793485	1.653045	Norm	Other
59	15.523502	15.294131	15.378013	0.145489	15.4507575	-0.1566265	Norm	Other
59	22.48263	22.215397	22.155245	0.327385	22.3189375	-0.1035405	Norm	Other
59	28.417494	27.694738	27.56201	0.855484	27.989752	-0.295014	Norm	Other
59	16.211197	16.964394	16.670748	-0.459551	16.4409725	0.5234215	Norm	Other
59	25.007668	24.99381	24.903334	0.104334	24.955501	0.038309	Norm	Other
59	24.473127		22.822899	1.650228	23.648013		SGTF	Alpha
59	19.98615	18.291216	17.922995	2.063155	18.9545725	-0.6633565	Norm	Other
59	21.725454	21.5336	20.91227	0.813184	21.318862	0.214738	Norm	Other
59	22.756952	20.800327	21.282541	1.474411	22.0197465	-1.2194195	Norm	Other
59	12.67196	12.583126	12.497295	0.174665	12.5846275	-0.0015015	Norm	Other
59	12.131063	10.701954	10.878257	1.252806	11.50466	-0.802706	Norm	Other
59	14.797776	14.646718	14.165936	0.63184	14.481856	0.164862	Norm	Other
59	24.536743	24.859196	24.302336	0.234407	24.4195395	0.4396565	Norm	Other
59	25.652695	25.373684	25.26121	0.391485	25.4569525	-0.0832685	Norm	Other
59	14.361595	15.432116	14.42073	-0.059135	14.3911625	1.0409535	Norm	Other
59	11.549635	12.255111	11.67668	-0.127045	11.6131575	0.6419535	Norm	Other
59	11.483635	12.940666	11.767017	-0.283382	11.625326	1.31534	Norm	Other
59	26.252256		25.579626	0.67263	25.915941		SGTF	Alpha
59	13.606091	13.587043	12.718351	0.88774	13.162221	0.424822	Norm	Other
59	17.321712	17.030355	15.86812	1.453592	16.594916	0.435439	Norm	Other
59	19.646828	19.826204	19.477333	0.169495	19.5620805	0.2641235	Norm	Other
60	17.601221	17.7628	17.365189	0.236032	17.483205	0.279595	Norm	Other
60	12.322472	12.821926	12.365705	-0.043233	12.3440885	0.4778375	Norm	Other
60	21.07667	20.505796	20.171858	0.904812	20.624264	-0.118468	Norm	Other
60	20.350046	18.70934	18.89968	1.450366	19.624863	-0.915523	Norm	Other
60	27.287218	28.197266	27.618925	-0.331707	27.4530715	0.7441945	Norm	Other
60	16.781292	16.059647	15.779394	1.001898	16.280343	-0.220696	Norm	Other
60	21.111246	20.466566	19.812805	1.298441	20.4620255	0.0045405	Norm	Other
60	25.35423	25.291382	25.199968	0.154262	25.277099	0.014283	Norm	Other
60	26.84954	25.710382	24.99031	1.85923	25.919925	-0.209543	Norm	Other
60	15.806265	16.20812	15.909118	-0.102853	15.8576915	0.3504285	Norm	Other
60	15.884519	15.925093	15.9576235	-0.0731045	15.92107125	0.00402175	Norm	Other
60	17.705315	16.494781	16.302496	1.402819	17.0039055	-0.5091245	Norm	Other
60	21.51905	21.913578	21.265722	0.253328	21.392386	0.521192	Norm	Other
60	20.833336	20.266506	22.899637	-2.066301	21.8664865	-1.5999805	Norm	Other
60	18.444857	19.376398	17.809866	0.634991	18.1273615	1.2490365	Norm	Other
60	15.583702	15.845467	15.37481	0.208892	15.479256	0.366211	Norm	Other
60	26.82328	26.828669	26.320816	0.502464	26.572048	0.256621	Norm	Other
60	9.718555	12.461233	11.704357	-1.985802	10.711456	1.749777	Norm	Other
60	20.451067	21.249865	20.63703	-0.185963	20.5440485	0.7058165	Norm	Other
60	17.53158	17.953281	17.414068	0.117512	17.472824	0.480457	Norm	Other
60	23.392874	23.522245	22.77657	0.616304	23.084722	0.437523	Norm	Other
60	14.558521		15.356864	-0.798343	14.9576925		SGTF	Alpha
60	22.156736		21.273098	0.883638	21.714917		SGTF	Alpha
60	21.384678	21.009935	20.281895	1.102783	20.8332865	0.1766485	Norm	Other
60	8.670278	11.892957	10.946175	-2.275897	9.8082265	2.0847305	Norm	Other
60	15.755	17.277748	16.37209	-0.61709	16.063545	1.214203	Norm	Other
60	15.689659	15.709067	14.809198	0.880461	15.2494285	0.4596385	Norm	Other
60	12.957761		14.526165	-1.568404	13.741963		SGTF	Alpha
60	23.565779	23.496115	23.333471	0.232308	23.449625	0.04649	Norm	Other
60	18.48819	16.71478	17.159708	1.328482	17.823949	-1.109169	Norm	Other
60	20.334955		21.239431	-0.904476	20.787193		SGTF	Alpha
60	22.708128	23.185728	22.435965	0.272163	22.5720465	0.6136815	Norm	Other
60	12.215505	12.16904	11.429006	0.786499	11.8222555	0.3467845	Norm	Other
60	14.819264	15.353103	15.48786	-0.668596	15.153562	0.199541	Norm	Other
60	16.717926	16.494213	15.632548	1.085378	16.175237	0.318976	Norm	Other
60	26.44868	27.49843	26.860468	-0.411788	26.654574	0.843856	Norm	Other
60	19.599688	20.249521	19.251326	0.348362	19.425507	0.824014	Norm	Other
60	17.855536	17.852104	17.190603	0.664933	17.5230695	0.3290345	Norm	Other
60	9.190159	17.343845	12.156507	-2.966348	10.673333	6.670512	SGTP	Alpha
60	12.634165	13.240913	11.975163	0.659002	12.304664	0.936249	Norm	Other
60	24.906519	24.24169	23.776917	1.129602	24.341718	-0.100028	Norm	Other
60	17.881088	18.895372	17.749966	0.131122	17.815527	1.079845	Norm	Other
60	13.283691	13.136028	12.565801	0.71789	12.924746	0.211282	Norm	Other
60	18.46347	16.279905	16.38655	2.07692	17.42501	-1.145105	Norm	Other
60	20.291891	20.657436	19.745401	0.54649	20.018646	0.63879	Norm	Other
60	20.694494	22.903679	20.658672	0.035822	20.676583	2.227096	Norm	Other
60	13.567948	13.412518	12.769858	0.79809	13.168903	0.243615	Norm	Other
60	12.843539	13.161508	12.857939	-0.0144	12.850739	0.310769	Norm	Other
60	16.547604	17.98986	17.767073	-1.219469	17.1573385	0.8325215	Norm	Other
60	23.106544	21.598394	21.312769	1.793775	22.2096565	-0.6112625	Norm	Other
60	24.216928	21.929836	22.616913	1.600015	23.4169205	-1.4870845	Norm	Other
60	17.531073	18.432125	15.95735	1.573723	16.7442115	1.6879135	Norm	Other
60	15.322985	15.2807665	14.672086	0.650899	14.9975355	0.283231	Norm	Other
60	17.367245	17.021019	16.895765	0.47148	17.131505	-0.110486	Norm	Other
60	12.316822	12.971603	11.718231	0.598591	12.0175265	0.9540765	Norm	Other
60	14.925957	15.23854	14.490245	0.435712	14.708101	0.530439	Norm	Other
60	28.744652	27.974825	27.542274	1.202378	28.143463	-0.168638	Norm	Other
60	27.587154	25.854546	25.915644	1.67151	26.751399	-0.896853	Norm	Other
60	14.272439	21.265415	15.470782	-1.198343	14.8716105	6.3938045	SGTP	Alpha
60	16.383335	15.989902	15.780713	0.602622	16.082024	-0.092122	Norm	Other
60	16.199368	16.206007	16.095085	0.104283	16.1472265	0.0587805	Norm	Other
60	14.6063795		15.1375065	-0.531127	14.871943		SGTF	Alpha
60	13.417134	14.648559	14.250126	-0.832992	13.83363	0.814929	Norm	Other
60	18.8666	19.620598	19.414356	-0.547756	19.140478	0.48012	Norm	Other
60	13.625656	13.892421	13.692528	-0.066872	13.659092	0.233329	Norm	Other
60	17.870378	15.702794	15.798499	2.071879	16.8344385	-1.1316445	Norm	Other
60	25.8543	25.573225	24.91023	0.94407	25.382265	0.19096	Norm	Other
60	16.918161	17.017483	16.164515	0.753646	16.541338	0.476145	Norm	Other
60	21.753456	21.681028	20.860582	0.892874	21.307019	0.374009	Norm	Other
60	21.646917	22.449913	21.368078	0.278839	21.5074975	0.9424155	Norm	Other
60	18.619352	17.847494	17.118143	1.501209	17.8687475	-0.0212535	Norm	Other
60	23.190989	22.93568	22.829657	0.361332	23.010323	-0.074643	Norm	Other
60	27.442629	26.555756	25.71492	1.727709	26.5787745	-0.0230185	Norm	Other
60	24.167278		24.506214	-0.338936	24.336746		SGTF	Alpha
60	17.859184	18.136318	17.640831	0.218353	17.7500075	0.3863105	Norm	Other
60	26.168255	25.453304	24.913677	1.254578	25.540966	-0.087662	Norm	Other
60	17.443169	17.289127	16.88544	0.557729	17.1643045	0.1248225	Norm	Other
60	16.753756	17.627672	17.343388	-0.589632	17.048572	0.5791	Norm	Other
60	28.87769	27.14708	27.438255	1.439435	28.1579725	-1.0108925	Norm	Other
60	15.925644	15.701384	15.379555	0.546089	15.6525995	0.0487845	Norm	Other
60	10.935487	12.793636	12.243828	-1.308341	11.5896575	1.2039785	Norm	Other
60	14.973427	14.504738	14.545381	0.428046	14.759404	-0.254666	Norm	Other
60	17.542645	17.564302	17.438723	0.103922	17.490684	0.073618	Norm	Other
60	28.375706	27.272827	26.393852	1.981854	27.384779	-0.111952	Norm	Other
60	23.029524	23.732388	23.524107	-0.494583	23.2768155	0.4555725	Norm	Other
60	14.565339	14.186428	13.591335	0.974004	14.078337	0.108091	Norm	Other
60	8.928698	9.472534	8.6812525	0.2474455	8.80497525	0.66755875	Norm	Other
60	18.214895	17.572788	17.36029	0.854605	17.7875925	-0.2148045	Norm	Other
60	14.87457	14.439239	14.03003	0.84454	14.4523	-0.013061	Norm	Other
60	13.452046	13.054114	12.766672	0.685374	13.109359	-0.055245	Norm	Other
60	26.876371	26.731667	26.735954	0.140417	26.8061625	-0.0744955	Norm	Other
60	27.822798	27.784786	27.880049	-0.057251	27.8514235	-0.0666375	Norm	Other
60	16.12912	15.01058	14.794397	1.334723	15.4617585	-0.4511785	Norm	Other
60	15.431808	14.725145	14.740527	0.691281	15.0861675	-0.3610225	Norm	Other
60	23.267033	22.537167	22.14546	1.121573	22.7062465	-0.1690795	Norm	Other
60	21.692606	20.811712	20.207205	1.485401	20.9499055	-0.1381935	Norm	Other
60	14.975663	17.449244	15.201797	-0.226134	15.08873	2.360514	Norm	Other
60	18.428207	18.798468	18.29007	0.138137	18.3591385	0.4393295	Norm	Other
60	12.752243	13.050929	12.6806965	0.0715465	12.71646975	0.33445925	Norm	Other
60	22.577978	22.918854	22.50352	0.074458	22.540749	0.378105	Norm	Other
60	14.526758		14.127123	0.399635	14.3269405		SGTF	Other
60	20.35384	19.103683	18.431864	1.921976	19.392852	-0.289169	Norm	Other
60	13.57043	15.431763	14.718082	-1.147652	14.144256	1.287507	Norm	Other
60	17.343985		17.547028	-0.203043	17.4455065		SGTF	Alpha
60	20.171976	19.501545	19.131615	1.040361	19.6517955	-0.1502505	Norm	Other
60	18.4365	17.758183	17.412563	1.023937	17.9245315	-0.1663485	Norm	Other
60	14.991828	15.544554	14.86496	0.126868	14.928394	0.61616	Norm	Other
60	18.978106	19.792938	18.956198	0.021908	18.967152	0.825786	Norm	Other
60	24.865673	24.878109	24.296825	0.568848	24.581249	0.29686	Norm	Other
60	22.546885	23.169994	22.484913	0.061972	22.515899	0.654095	Norm	Other
60	25.434935	25.536114	25.161251	0.273684	25.298093	0.238021	Norm	Other
60	17.945957	17.595623	17.704124	0.241833	17.8250405	-0.2294175	Norm	Other
60	22.686766	20.90915	20.639786	2.04698	21.663276	-0.754126	Norm	Other
60	11.547607	13.152373	12.941121	-1.393514	12.244364	0.908009	Norm	Other
60	16.646536	15.388534	15.736591	0.909945	16.1915635	-0.8030295	Norm	Other
60	18.47598	19.267302	18.726395	-0.250415	18.6011875	0.6661145	Norm	Other
60	24.253918	23.479494	23.417633	0.836285	23.8357755	-0.3562815	Norm	Other
60	14.327245	15.771909	14.618495	-0.29125	14.47287	1.299039	Norm	Other
60	27.484917	26.578402	26.327272	1.157645	26.9060945	-0.3276925	Norm	Other
60	22.600248	22.648191	22.325182	0.275066	22.462715	0.185476	Norm	Other
60	12.942087	14.816313	14.38418	-1.442093	13.6631335	1.1531795	Norm	Other
60	11.871525	13.402119	13.282145	-1.41062	12.576835	0.825284	Norm	Other
60	22.6196	21.584372	21.493166	1.126434	22.056383	-0.472011	Norm	Other
60	13.433206	15.055286	14.364056	-0.93085	13.898631	1.156655	Norm	Other
60	20.975456	20.480877	20.588226	0.38723	20.781841	-0.300964	Norm	Other
60	24.447834	24.282177	23.968916	0.478918	24.208375	0.073802	Norm	Other
60	22.420792	22.760635	21.502346	0.918446	21.961569	0.799066	Norm	Other
60	14.748482	13.423843	13.621324	1.127158	14.184903	-0.76106	Norm	Other
60	9.529412	12.586316	11.55254	-2.023128	10.540976	2.04534	Norm	Other
60	16.910835	16.466995	15.532205	1.37863	16.22152	0.245475	Norm	Other
60	13.309279	12.9698715	13.0322075	0.2770715	13.17074325	-0.20087175	Norm	Other
60	9.8351345	11.442797	10.265325	-0.4301905	10.05022975	1.39256725	Norm	Other
60	14.387645	13.753335	13.351402	1.036243	13.8695235	-0.1161885	Norm	Other
60	21.226566	19.947063	19.865019	1.361547	20.5457925	-0.5987295	Norm	Other
60	23.634348		22.648335	0.986013	23.1413415		SGTF	Alpha
60	19.469025		20.239754	-0.770729	19.8543895		SGTF	Alpha
61	25.753431	24.097454	23.698385	2.055046	24.725908	-0.628454	Norm	Other
61	17.863798	16.229624	15.951344	1.912454	16.907571	-0.677947	Norm	Other
61	11.870676	13.907139	13.153226	-1.28255	12.511951	1.395188	Norm	Other
61	16.941597	16.154034	15.877044	1.064553	16.4093205	-0.2552865	Norm	Other
61	18.455517		17.5308	0.924717	17.9931585		SGTF	Alpha
61	12.485978	12.229337	11.592831	0.893147	12.0394045	0.1899325	Norm	Other
61	20.747845	20.25803	19.301481	1.446364	20.024663	0.233367	Norm	Other
61	14.774302	15.084597	14.839747	-0.065445	14.8070245	0.2775725	Norm	Other
61	17.707209	21.37992	19.347954	-1.640745	18.5275815	2.8523385	Norm	Alpha
61	17.910315	17.488586	16.66523	1.245085	17.2877725	0.2008135	Norm	Other
61	17.983904	17.241665	16.769428	1.214476	17.376666	-0.135001	Norm	Other
61	18.653143	19.17227	18.01408	0.639063	18.3336115	0.8386585	Norm	Other
61	14.580958		14.609018	-0.02806	14.594988		SGTF	Alpha
61	13.734074		13.494302	0.239772	13.614188		SGTF	Alpha
61	11.305475		10.833192	0.472283	11.0693335		SGTF	Alpha
61	12.390061	13.086546	13.031552	-0.641491	12.7108065	0.3757395	Norm	Other
61	15.407244	15.362899	14.741697	0.665547	15.0744705	0.2884285	Norm	Other
61	17.507639	18.391369	18.106308	-0.598669	17.8069735	0.5843955	Norm	Other
61	24.67846		23.74882	0.92964	24.21364		SGTF	Alpha
61	19.045061		17.791615	1.253446	18.418338		SGTF	Alpha
61	14.776878	15.571688	15.223962	-0.447084	15.00042	0.571268	Norm	Other
61	14.419124	14.300341	13.651582	0.767542	14.035353	0.264988	Norm	Other
61	13.175168	14.964605	13.957704	-0.782536	13.566436	1.398169	Norm	Other
61	21.169355		20.212088	0.957267	20.6907215		SGTF	Alpha
61	15.862588	16.450045	15.8733635	-0.0107755	15.86797575	0.58206925	Norm	Other
61	11.428994	12.740623	11.975068	-0.546074	11.702031	1.038592	Norm	Other
61	21.528814		21.062695	0.466119	21.2957545		SGTF	Alpha
61	20.109785	26.3914	19.896524	0.213261	20.0031545	6.3882455	SGTP	Alpha
61	21.858566		21.384691	0.473875	21.6216285		SGTF	Alpha
61	24.317541	23.707546	22.444084	1.873457	23.3808125	0.3267335	Norm	Other
61	11.5877695	13.305041	12.713442	-1.1256725	12.15060575	1.15443525	Norm	Other
61	11.4671	11.908568	10.9040785	0.5630215	11.18558925	0.72297875	Norm	Other
61	28.83944	27.707796	27.55411	1.28533	28.196775	-0.488979	Norm	Other
61	19.162413	17.787996	17.625246	1.537167	18.3938295	-0.6058335	Norm	Other
61	22.735556	21.544231	21.461826	1.27373	22.098691	-0.55446	Norm	Other
61	15.808736	14.788239	14.680071	1.128665	15.2444035	-0.4561645	Norm	Other
61	15.408246	18.227097	17.02815	-1.619904	16.218198	2.008899	Norm	Other
61	9.863193	12.114467	11.194343	-1.33115	10.528768	1.585699	Norm	Other
61	6.951063	9.946675	7.9102445	-0.9591815	7.43065375	2.51602125	Norm	Other
61	15.66546	16.033804	15.522992	0.142468	15.594226	0.439578	Norm	Other
61	19.644356	23.724361	19.669989	-0.025633	19.6571725	4.0671885	SGTP	Alpha
61	28.82974	27.015991	26.452486	2.377254	27.641113	-0.625122	Norm	Other
61	12.573507	12.376619	11.6522875	0.9212195	12.11289725	0.26372175	Norm	Other
61	13.114118	12.561644	12.538305	0.575813	12.8262115	-0.2645675	Norm	Other
61	22.53371	23.416264	23.230635	-0.696925	22.8821725	0.5340915	Norm	Other
61	23.30535	22.414507	20.941908	2.363442	22.123629	0.290878	Norm	Other
61	15.330053	15.385876	14.457636	0.872417	14.8938445	0.4920315	Norm	Other
61	24.314173	27.151424	22.55494	1.759233	23.4345565	3.7168675	Norm	Alpha
61	13.539721	17.670784	14.001709	-0.461988	13.770715	3.900069	Norm	Alpha
61	22.517345	21.968016	22.170454	0.346891	22.3438995	-0.3758835	Norm	Other
61	27.61604	24.404482	25.891434	1.724606	26.753737	-2.349255	Norm	Other
61	14.329865	18.806334	13.793009	0.536856	14.061437	4.744897	SGTP	Alpha
61	16.74232	15.896873	15.883456	0.858864	16.312888	-0.416015	Norm	Other
61	17.966406		17.846746	0.11966	17.906576		SGTF	Alpha
61	27.828789		27.357658	0.471131	27.5932235		SGTF	Alpha
61	9.7877445	12.259101	10.999375	-1.2116305	10.39355975	1.86554125	Norm	Other
61	17.79822	18.262033	17.288568	0.509652	17.543394	0.718639	Norm	Other
61	15.943262		16.678776	-0.735514	16.311019		SGTF	Alpha
61	18.847261	18.994858	18.416862	0.430399	18.6320615	0.3627965	Norm	Other
61	19.431189	18.800272	18.480148	0.951041	18.9556685	-0.1553965	Norm	Other
61	19.811962	19.281473	18.802486	1.009476	19.307224	-0.025751	Norm	Other
61	18.973654	18.904142	17.78271	1.190944	18.378182	0.52596	Norm	Other
61	22.146536	21.270817	20.51368	1.632856	21.330108	-0.059291	Norm	Other
61	24.197573	23.58919	22.573025	1.624548	23.385299	0.203891	Norm	Other
61	10.867905	12.588385	11.662526	-0.794621	11.2652155	1.3231695	Norm	Other
61	18.346869		17.368681	0.978188	17.857775		SGTF	Alpha
61	23.23661	26.852337	23.294668	-0.058058	23.265639	3.586698	Norm	Alpha
61	17.989992	16.897747	16.271847	1.718145	17.1309195	-0.2331725	Norm	Other
61	18.018942		17.74766	0.271282	17.883301		SGTF	Alpha
61	13.71196	13.754268	13.088861	0.623099	13.4004105	0.3538575	Norm	Other
61	18.597946		19.023102	-0.425156	18.810524		SGTF	Alpha
61	22.56621		22.487505	0.078705	22.5268575		SGTF	Alpha
61	23.774225	24.982471	24.466673	-0.692448	24.120449	0.862022	Norm	Other
61	19.332438	19.309813	19.254683	0.077755	19.2935605	0.0162525	Norm	Other
61	13.400455	12.671588	12.00299	1.397465	12.7017225	-0.0301345	Norm	Other
61	13.250611	13.362348	13.290831	-0.04022	13.270721	0.091627	Norm	Other
61	15.004467	15.484674	14.776347	0.22812	14.890407	0.594267	Norm	Other
61	17.56685	18.114532	17.264826	0.302024	17.415838	0.698694	Norm	Other
61	16.82395	17.711246	16.294558	0.529392	16.559254	1.151992	Norm	Other
61	18.745031	18.46852	17.586176	1.158855	18.1656035	0.3029165	Norm	Other
61	28.49383	27.165016	26.573318	1.920512	27.533574	-0.368558	Norm	Other
61	11.1848755		11.659614	-0.4747385	11.42224475		SGTF	Alpha
61	15.201065	15.836282	15.2823925	-0.0813275	15.24172875	0.59455325	Norm	Other
61	20.60058	19.944096	19.327839	1.272741	19.9642095	-0.0201135	Norm	Other
61	16.292925	16.90683	16.482761	-0.189836	16.387843	0.518987	Norm	Other
61	19.767641	19.108414	19.114466	0.653175	19.4410535	-0.3326395	Norm	Other
61	13.979253	18.709162	13.568021	0.411232	13.773637	4.935525	SGTP	Alpha
61	15.42029	16.561665	15.721532	-0.301242	15.570911	0.990754	Norm	Other
61	24.17504	23.431253	23.216173	0.958867	23.6956065	-0.2643535	Norm	Other
61	14.800419	14.900113	14.47185	0.328569	14.6361345	0.2639785	Norm	Other
61	18.380068	18.229475	17.64795	0.732118	18.014009	0.215466	Norm	Other
61	11.623739		11.747984	-0.124245	11.6858615		SGTF	Alpha
61	17.764614	16.922653	16.537962	1.226652	17.151288	-0.228635	Norm	Other
61	24.997831		24.91465	0.083181	24.9562405		SGTF	Alpha
61	12.545935	11.481595	10.011664	2.534271	11.2787995	0.2027955	Norm	Other
61	14.424318	13.395143	13.326252	1.098066	13.875285	-0.480142	Norm	Other
61	11.672574	11.518078	11.756305	-0.083731	11.7144395	-0.1963615	Norm	Other
61	12.591973	13.495693	12.883019	-0.291046	12.737496	0.758197	Norm	Other
61	12.251318	12.573729	11.980026	0.271292	12.115672	0.458057	Norm	Other
61	27.130463	27.329447	26.567665	0.562798	26.849064	0.480383	Norm	Other
61	19.392881	19.120394	18.402634	0.990247	18.8977575	0.2226365	Norm	Other
61	13.783763	12.8814125	12.329109	1.454654	13.056436	-0.1750235	Norm	Other
61	15.358982	15.3933735	15.260489	0.098493	15.3097355	0.083638	Norm	Other
61	16.825453		16.933018	-0.107565	16.8792355		SGTF	Alpha
61	17.624159		18.067528	-0.443369	17.8458435		SGTF	Alpha
61	13.573794	14.795778	14.374436	-0.800642	13.974115	0.821663	Norm	Other
61	28.145964	27.373077	26.996181	1.149783	27.5710725	-0.1979955	Norm	Other
61	24.630825	25.120337	23.850016	0.780809	24.2404205	0.8799165	Norm	Other
61	12.566379		12.551721	0.014658	12.55905		SGTF	Alpha
61	27.583376	27.877308	27.533146	0.05023	27.558261	0.319047	Norm	Other
61	13.462078	14.003648	13.494307	-0.032229	13.4781925	0.5254555	Norm	Other
61	14.192221	13.2946005	13.384503	0.807718	13.788362	-0.4937615	Norm	Other
61	14.481826	13.722881	13.466465	1.015361	13.9741455	-0.2512645	Norm	Other
61	7.798124	10.121041	9.122479	-1.324355	8.4603015	1.6607395	Norm	Other
61	22.352856	20.679714	20.937902	1.414954	21.645379	-0.965665	Norm	Other
61	17.180368	16.6555	16.458626	0.721742	16.819497	-0.163997	Norm	Other
61	21.980932	21.804884	21.264309	0.716623	21.6226205	0.1822635	Norm	Other
61	16.704163	16.700819	15.868492	0.835671	16.2863275	0.4144915	Norm	Other
61	23.861181	22.350725	21.8964	1.964781	22.8787905	-0.5280655	Norm	Other
61	11.801596		10.770856	1.03074	11.286226		SGTF	Other
61	18.453295	18.784582	18.40585	0.047445	18.4295725	0.3550095	Norm	Other
61	25.758127	27.17336	26.759518	-1.001391	26.2588225	0.9145375	Norm	Other
61	13.297194	14.215671	12.8595295	0.4376645	13.07836175	1.13730925	Norm	Other
61	11.499438	12.572313	12.467747	-0.968309	11.9835925	0.5887205	Norm	Other
61	11.288542	12.953124	12.847263	-1.558721	12.0679025	0.8852215	Norm	Other
61	18.999386	19.879711	18.89034	0.109046	18.944863	0.934848	Norm	Other
61	18.462267	18.67841	17.870897	0.59137	18.166582	0.511828	Norm	Other
61	18.624062	16.786676	16.689337	1.934725	17.6566995	-0.8700235	Norm	Other
61	14.970362	15.841084	15.194284	-0.223922	15.082323	0.758761	Norm	Other
61	18.744324	18.808151	18.362144	0.38218	18.553234	0.254917	Norm	Other
61	24.2526		23.894352	0.358248	24.073476		SGTF	Alpha
61	20.655275	19.281742	19.752684	0.902591	20.2039795	-0.9222375	Norm	Other
61	17.590975	19.526314	18.628027	-1.037052	18.109501	1.416813	Norm	Other
61	26.441107	26.240887	25.451382	0.989725	25.9462445	0.2946425	Norm	Other
61	16.894335	16.8824	16.71228	0.182055	16.8033075	0.0790925	Norm	Other
61	18.39057	18.572235	17.735928	0.654642	18.063249	0.508986	Norm	Other
61	25.177532	24.118908	23.943201	1.234331	24.5603665	-0.4414585	Norm	Other
61	14.40894	14.649958	14.041017	0.367923	14.2249785	0.4249795	Norm	Other
61	24.000332		24.145124	-0.144792	24.072728		SGTF	Alpha
61	16.456118		16.14163	0.314488	16.298874		SGTF	Alpha
61	14.946169	15.2650175	14.478749	0.46742	14.712459	0.5525585	Norm	Other
61	27.176102	25.355616	25.076294	2.099808	26.126198	-0.770582	Norm	Other
61	14.888762		15.440865	-0.552103	15.1648135		SGTF	Alpha
61	19.350056	18.55908	18.031797	1.318259	18.6909265	-0.1318465	Norm	Other
61	11.927942	13.933195	11.062669	0.865273	11.4953055	2.4378895	Norm	Other
61	21.246464	19.458351	19.260527	1.985937	20.2534955	-0.7951445	Norm	Other
61	8.203678	9.370819	8.219661	-0.015983	8.2116695	1.1591495	Norm	Other
61	19.52298	19.396126	18.75788	0.7651	19.14043	0.255696	Norm	Other
61	18.222803	17.636734	16.898994	1.323809	17.5608985	0.0758355	Norm	Other
61	19.558485	19.342348	18.403389	1.155096	18.980937	0.361411	Norm	Other
61	20.859505	20.270163	20.135725	0.72378	20.497615	-0.227452	Norm	Other
61	17.269148	17.55159	16.759272	0.509876	17.01421	0.53738	Norm	Other
61	17.680702	24.322128	19.500576	-1.819874	18.590639	5.731489	SGTP	Alpha
61	15.089931	14.063853	13.602417	1.487514	14.346174	-0.282321	Norm	Other
61	12.431917	13.649902	12.935392	-0.503475	12.6836545	0.9662475	Norm	Other
61	16.639854	15.38268	15.179215	1.460639	15.9095345	-0.5268545	Norm	Other
61	17.81524	17.36427	16.791624	1.023616	17.303432	0.060838	Norm	Other
61	20.465952	20.32383	19.976646	0.489306	20.221299	0.102531	Norm	Other
61	10.616217	12.525975	12.556536	-1.940319	11.5863765	0.9395985	Norm	Other
61	15.980867	17.718534	16.968065	-0.987198	16.474466	1.244068	Norm	Other
61	14.787588	15.003254	14.562353	0.225235	14.6749705	0.3282835	Norm	Other
61	19.26248	23.334549	18.715927	0.546553	18.9892035	4.3453455	SGTP	Alpha
61	21.650427	20.532213	20.50913	1.141297	21.0797785	-0.5475655	Norm	Other
61	16.45239	20.904367	15.925685	0.526705	16.1890375	4.7153295	SGTP	Alpha
61	13.144581	13.327954	12.859127	0.285454	13.001854	0.3261	Norm	Other
61	14.781337	14.618305	14.213066	0.568271	14.4972015	0.1211035	Norm	Other
61	14.673981	13.97958	13.639551	1.03443	14.156766	-0.177186	Norm	Other
61	15.815618	15.376687	15.315648	0.49997	15.565633	-0.188946	Norm	Other
61	12.250026		12.185915	0.064111	12.2179705		SGTF	Alpha
61	17.78028	16.18501	15.7792845	2.0009955	16.77978225	-0.59477225	Norm	Other
61	22.749065		21.652407	1.096658	22.200736		SGTF	Alpha
61	20.421242	20.506145	19.99962	0.421622	20.210431	0.295714	Norm	Other
61	19.98821	18.783451	18.5566	1.43161	19.272405	-0.488954	Norm	Other
61	24.780304	24.68879	24.296347	0.483957	24.5383255	0.1504645	Norm	Other
61	19.92242	21.54172	20.5789	-0.65648	20.25066	1.29106	Norm	Other
61	27.846197	28.598532	27.364555	0.481642	27.605376	0.993156	Norm	Other
61	13.377837	12.679533	11.9204	1.457437	12.6491185	0.0304145	Norm	Other
61	18.230469		18.17095	0.059519	18.2007095		SGTF	Alpha
61	27.302368	27.251476	26.563946	0.738422	26.933157	0.318319	Norm	Other
61	24.58435	23.705187	22.907566	1.676784	23.745958	-0.040771	Norm	Other
61	16.666056	16.977123	16.483713	0.182343	16.5748845	0.4022385	Norm	Other
61	22.50128	23.833715	22.63914	-0.13786	22.57021	1.263505	Norm	Other
61	19.859835	19.984423	19.587065	0.27277	19.72345	0.260973	Norm	Other
61	27.451881	26.221355	25.786173	1.665708	26.619027	-0.397672	Norm	Other
61	22.266718	21.692284	21.45286	0.813858	21.859789	-0.167505	Norm	Other
61	14.528137	14.635091	14.81995	-0.291813	14.6740435	-0.0389525	Norm	Other
61	13.444818	12.527713	12.451688	0.99313	12.948253	-0.42054	Norm	Other
61	19.217812		18.143005	1.074807	18.6804085		SGTF	Other
61	13.519973	15.737165	13.9496	-0.429627	13.7347865	2.0023785	Norm	Other
61	27.289244	26.299234	26.375679	0.913565	26.8324615	-0.5332275	Norm	Other
61	11.658387		11.075852	0.582535	11.3671195		SGTF	Alpha
61	15.210629	13.877301	13.806866	1.403763	14.5087475	-0.6314465	Norm	Other
61	10.050252	13.191385	11.510049	-1.459797	10.7801505	2.4112345	Norm	Other
61	20.635538	20.704556	20.343943	0.291595	20.4897405	0.2148155	Norm	Other
61	12.983475		15.237438	-2.253963	14.1104565		SGTF	Alpha
61	14.74669	16.425236	16.151098	-1.404408	15.448894	0.976342	Norm	Other
61	14.742056		14.560245	0.181811	14.6511505		SGTF	Alpha
61	22.207468	21.782143	21.684214	0.523254	21.945841	-0.163698	Norm	Other
61	16.975939	17.21735	16.384119	0.59182	16.680029	0.537321	Norm	Other
61	13.396979	14.498628	13.586745	-0.189766	13.491862	1.006766	Norm	Other
61	7.867896	9.659347	8.731902	-0.864006	8.299899	1.359448	Norm	Other
61	27.248304	26.168158	25.72472	1.523584	26.486512	-0.318354	Norm	Other
61	21.553276	20.805782	20.382647	1.170629	20.9679615	-0.1621795	Norm	Other
61	14.5216675	13.314169	12.84704	1.6746275	13.68435375	-0.37018475	Norm	Other
61	18.391869	24.122314	17.862682	0.529187	18.1272755	5.9950385	SGTP	Alpha
61	14.149425	17.749775	13.91899	0.230435	14.0342075	3.7155675	Norm	Alpha
61	11.914839		12.803014	-0.888175	12.3589265		SGTF	Alpha
61	16.55458	18.20801	17.345312	-0.790732	16.949946	1.258064	Norm	Other
61	13.43516	13.629469	13.137709	0.297451	13.2864345	0.3430345	Norm	Other
61	16.24268	14.565692	14.444925	1.797755	15.3438025	-0.7781105	Norm	Other
61	16.16028	15.313127	14.844835	1.315445	15.5025575	-0.1894305	Norm	Other
61	22.022005	21.495426	21.179691	0.842314	21.600848	-0.105422	Norm	Other
61	21.452879	22.83943	21.941511	-0.488632	21.697195	1.142235	Norm	Other
61	15.306265	14.737542	12.79167	2.514595	14.0489675	0.6885745	Norm	Other
61	20.971043	20.426027	20.200386	0.770657	20.5857145	-0.1596875	Norm	Other
61	11.514799	13.641124	12.878618	-1.363819	12.1967085	1.4444155	Norm	Other
61	14.603383	17.335583	13.378422	1.224961	13.9909025	3.3446805	Norm	Alpha
61	26.82642	26.756098	26.661135	0.165285	26.7437775	0.0123205	Norm	Other
61	16.608871	16.170362	15.643317	0.965554	16.126094	0.044268	Norm	Other
61	20.975784	20.245523	19.962378	1.013406	20.469081	-0.223558	Norm	Other
61	16.861557	16.261662	15.659147	1.20241	16.260352	0.00131	Norm	Other
61	21.930643	21.73321	21.306292	0.624351	21.6184675	0.1147425	Norm	Other
61	19.938568	20.473383	18.64915	1.289418	19.293859	1.179524	Norm	Other
61	20.860756	20.184387	19.678795	1.181961	20.2697755	-0.0853885	Norm	Other
61	9.742697	8.935647	8.368131	1.374566	9.055414	-0.119767	Norm	Other
61	22.160069	22.209126	21.521088	0.638981	21.8405785	0.3685475	Norm	Other
61	11.17488		9.74107	1.43381	10.457975		SGTF	Alpha
61	27.676851		27.015438	0.661413	27.3461445		SGTF	Alpha
61	16.363707	15.552472	15.112193	1.251514	15.73795	-0.185478	Norm	Other
61	17.76818		17.643248	0.124932	17.705714		SGTF	Alpha
61	16.860624	15.950393	15.759405	1.101219	16.3100145	-0.3596215	Norm	Other
61	23.236887	23.155245	22.874063	0.362824	23.055475	0.09977	Norm	Other
61	10.2994795	12.022435	12.011175	-1.7116955	11.15532725	0.86710775	Norm	Other
61	13.459971		13.675808	-0.215837	13.5678895		SGTF	Alpha
61	11.880971	12.308044	10.71603	1.164941	11.2985005	1.0095435	Norm	Other
61	12.806999	12.278929	11.367825	1.439174	12.087412	0.191517	Norm	Other
61	25.947697	25.029692	25.02414	0.923557	25.4859185	-0.4562265	Norm	Other
61	14.889228		14.973146	-0.083918	14.931187		SGTF	Alpha
61	17.108822	16.809956	16.471123	0.637699	16.7899725	0.0199835	Norm	Other
61	16.143785	15.193837	14.777168	1.366617	15.4604765	-0.2666395	Norm	Other
61	11.374651	13.650581	12.870466	-1.495815	12.1225585	1.5280225	Norm	Other
61	13.38418		13.662885	-0.278705	13.5235325		SGTF	Alpha
61	17.513498	24.03843	18.920155	-1.406657	18.2168265	5.8216035	SGTP	Alpha
61	21.328247		20.509956	0.818291	20.9191015		SGTF	Alpha
61	12.947173	13.640978	12.961254	-0.014081	12.9542135	0.6867645	Norm	Other
61	15.738663	15.996947	15.106491	0.632172	15.422577	0.57437	Norm	Other
61	24.039207	23.003595	21.710062	2.329145	22.8746345	0.1289605	Norm	Other
61	19.238386	18.13676	17.512604	1.725782	18.375495	-0.238735	Norm	Other
61	20.321663	19.227707	18.734018	1.587645	19.5278405	-0.3001335	Norm	Other
61	18.256216	17.408596	16.960005	1.296211	17.6081105	-0.1995145	Norm	Other
61	13.006696	13.597918	13.123047	-0.116351	13.0648715	0.5330465	Norm	Other
61	12.828827	12.5708275	12.120063	0.708764	12.474445	0.0963825	Norm	Other
61	19.567122	18.522467	17.962706	1.604416	18.764914	-0.242447	Norm	Other
61	23.575422	23.387749	23.649998	-0.074576	23.61271	-0.224961	Norm	Other
61	12.850039		13.26788	-0.417841	13.0589595		SGTF	Alpha
61	15.1981945	14.422451	14.390218	0.8079765	14.79420625	-0.37175525	Norm	Other
61	14.44523	15.291144	14.257321	0.187909	14.3512755	0.9398685	Norm	Other
61	19.790386	19.721685	19.227184	0.563202	19.508785	0.2129	Norm	Other
61	17.625185	18.861864	17.757492	-0.132307	17.6913385	1.1705255	Norm	Other
61	15.509305	15.622586	15.149115	0.36019	15.32921	0.293376	Norm	Other
61	20.223501	20.793236	20.407135	-0.183634	20.315318	0.477918	Norm	Other
61	13.899412	15.965595	15.190938	-1.291526	14.545175	1.42042	Norm	Other
61	11.205011	11.994394	11.195663	0.009348	11.200337	0.794057	Norm	Other
61	23.545225	22.659584	21.87213	1.673095	22.7086775	-0.0490935	Norm	Other
61	13.046183		12.751855	0.294328	12.899019		SGTF	Alpha
61	20.045864	19.175852	18.966263	1.079601	19.5060635	-0.3302115	Norm	Other
61	9.762472	12.9854555	12.385167	-2.622695	11.0738195	1.911636	Norm	Other
61	23.54754	23.640995	23.557154	-0.009614	23.552347	0.088648	Norm	Other
61	25.90619	26.708778	25.323277	0.582913	25.6147335	1.0940445	Norm	Other
61	20.366268	20.592867	19.80005	0.566218	20.083159	0.509708	Norm	Other
61	17.601799	17.511547	17.290123	0.311676	17.445961	0.065586	Norm	Other
61	24.404303	23.72856	23.270824	1.133479	23.8375635	-0.1090035	Norm	Other
61	14.861733	15.208026	14.312477	0.549256	14.587105	0.620921	Norm	Other
61	13.8772545	14.27169	13.304604	0.5726505	13.59092925	0.68076075	Norm	Other
61	21.845211	22.58214	22.50167	-0.656459	22.1734405	0.4086995	Norm	Other
61	12.37883	12.9619055	13.130885	-0.752055	12.7548575	0.207048	Norm	Other
61	17.96468	18.789845	17.817873	0.146807	17.8912765	0.8985685	Norm	Other
61	20.054993	20.005907	18.97181	1.083183	19.5134015	0.4925055	Norm	Other
61	12.9618435	14.839427	14.61858	-1.6567365	13.79021175	1.04921525	Norm	Other
61	14.345531	14.21033	13.309284	1.036247	13.8274075	0.3829225	Norm	Other
61	18.324741	17.911861	17.368704	0.956037	17.8467225	0.0651385	Norm	Other
61	24.921734	25.26884	24.646563	0.275171	24.7841485	0.4846915	Norm	Other
61	19.63567		19.528292	0.107378	19.581981		SGTF	Alpha
61	23.391718	23.162674	22.363832	1.027886	22.877775	0.284899	Norm	Other
61	20.563364	20.620789	19.53324	1.030124	20.048302	0.572487	Norm	Other
61	24.776926	23.935095	23.5019	1.275026	24.139413	-0.204318	Norm	Other
61	26.254549	25.138351	24.378843	1.875706	25.316696	-0.178345	Norm	Other
61	12.438395	12.144719	11.634251	0.804144	12.036323	0.108396	Norm	Other
61	12.188863	12.487686	12.17118	0.017683	12.1800215	0.3076645	Norm	Other
61	26.348227	26.426104	25.354029	0.994198	25.851128	0.574976	Norm	Other
61	11.978757	12.4109955	11.427345	0.551412	11.703051	0.7079445	Norm	Other
61	25.63787	26.856993	26.297926	-0.660056	25.967898	0.889095	Norm	Other
61	16.60655	15.564499	14.891422	1.715128	15.748986	-0.184487	Norm	Other
61	17.342976	21.072186	18.43085	-1.087874	17.886913	3.185273	Norm	Alpha
61	13.351286	14.820595	13.134595	0.216691	13.2429405	1.5776545	Norm	Other
61	22.778578	29.017704	23.188894	-0.410316	22.983736	6.033968	SGTP	Alpha
61	11.605103		12.5832	-0.978097	12.0941515		SGTF	Alpha
61	13.764466		14.005222	-0.240756	13.884844		SGTF	Alpha
61	12.878091	13.480238	12.702903	0.175188	12.790497	0.689741	Norm	Other
61	11.179982	10.554202	9.351073	1.828909	10.2655275	0.2886745	Norm	Other
61	15.128209		15.714984	-0.586775	15.4215965		SGTF	Alpha
61	21.916979	21.860376	20.920172	0.996807	21.4185755	0.4418005	Norm	Other
61	16.769232		17.435112	-0.66588	17.102172		SGTF	Alpha
61	25.676935	25.304949	24.66273	1.014205	25.1698325	0.1351165	Norm	Other
61	20.388348	20.95289	19.381502	1.006846	19.884925	1.067965	Norm	Other
61	22.216898	22.27208	21.902876	0.314022	22.059887	0.212193	Norm	Other
61	11.596499	11.881953	10.812789	0.78371	11.204644	0.677309	Norm	Other
61	13.093685	12.715359	13.233595	-0.13991	13.16364	-0.448281	Norm	Other
61	23.542315	21.910812	21.663206	1.879109	22.6027605	-0.6919485	Norm	Other
61	20.464968	22.2913	19.73984	0.725128	20.102404	2.188896	Norm	Other
61	16.236195	20.852682	16.219885	0.01631	16.22804	4.624642	SGTP	Alpha
61	25.524895	24.620684	24.641533	0.883362	25.083214	-0.46253	Norm	Other
61	15.20098	15.56515	15.677374	-0.476394	15.439177	0.125973	Norm	Other
61	9.865199	11.326554	10.122634	-0.257435	9.9939165	1.3326375	Norm	Other
61	16.528883	15.953566	15.715503	0.81338	16.122193	-0.168627	Norm	Other
61	15.3515835	20.913212	15.496864	-0.1452805	15.42422375	5.48898825	SGTP	Alpha
61	20.430988	19.00419	18.509766	1.921222	19.470377	-0.466187	Norm	Other
61	13.707886	14.785566	14.114542	-0.406656	13.911214	0.874352	Norm	Other
61	13.100124	12.820263	12.167489	0.932635	12.6338065	0.1864565	Norm	Other
61	22.806166	23.150103	22.2732	0.532966	22.539683	0.61042	Norm	Other
61	22.27417	21.530787	21.221174	1.052996	21.747672	-0.216885	Norm	Other
61	12.667965	12.33879	12.280692	0.387273	12.4743285	-0.1355385	Norm	Other
61	16.42202	16.219913	15.634229	0.787791	16.0281245	0.1917885	Norm	Other
61	15.268787		15.753766	-0.484979	15.5112765		SGTF	Alpha
61	29.245735	28.518246	27.626877	1.618858	28.436306	0.08194	Norm	Other
61	22.903372	22.950558	20.584171	2.319201	21.7437715	1.2067865	Norm	Other
61	19.19899	18.92854	18.504856	0.694134	18.851923	0.076617	Norm	Other
61	13.026326		13.973265	-0.946939	13.4997955		SGTF	Alpha
61	18.878128	19.614525	18.962597	-0.084469	18.9203625	0.6941625	Norm	Other
61	18.220413	17.491888	17.297773	0.92264	17.759093	-0.267205	Norm	Other
61	12.828858	13.229951	11.948376	0.880482	12.388617	0.841334	Norm	Other
61	24.61596		24.611605	0.004355	24.6137825		SGTF	Alpha
61	12.10662	12.701405	12.210845	-0.104225	12.1587325	0.5426725	Norm	Other
61	15.953149	13.411573	13.649388	2.303761	14.8012685	-1.3896955	Norm	Other
61	22.756561	27.995064	21.939932	0.816629	22.3482465	5.6468175	SGTP	Alpha
61	16.88226	16.887491	18.591934	-1.709674	17.737097	-0.849606	Norm	Other
61	16.396917	20.672972	16.215343	0.181574	16.30613	4.366842	SGTP	Alpha
61	18.660563	22.443419	18.537533	0.12303	18.599048	3.844371	Norm	Alpha
61	21.20482	26.24668	21.407183	-0.202363	21.3060015	4.9406785	SGTP	Alpha
61	23.273737		22.04529	1.228447	22.6595135		SGTF	Alpha
61	11.671102		11.96213	-0.291028	11.816616		SGTF	Alpha
61	12.205811	14.226987	13.636475	-1.430664	12.921143	1.305844	Norm	Other
61	18.62674	18.64426	18.148605	0.478135	18.3876725	0.2565875	Norm	Other
61	15.280068	15.347886	14.662289	0.617779	14.9711785	0.3767075	Norm	Other
61	20.881498	19.8693	19.869146	1.012352	20.375322	-0.506022	Norm	Other
61	10.912616	11.908564	10.213556	0.69906	10.563086	1.345478	Norm	Other
61	27.682985	27.38013	26.673513	1.009472	27.178249	0.201881	Norm	Other
61	15.8959875	17.411526	15.676895	0.2190925	15.78644125	1.62508475	Norm	Other
61	14.609139	13.987354	13.64097	0.968169	14.1250545	-0.1377005	Norm	Other
61	20.450274	19.660152	20.831156	-0.380882	20.640715	-0.980563	Norm	Other
61	15.690567	14.748389	14.603111	1.087456	15.146839	-0.39845	Norm	Other
61	23.01556	21.923647	21.342562	1.672998	22.179061	-0.255414	Norm	Other
61	10.497132	13.73285	12.654534	-2.157402	11.575833	2.157017	Norm	Other
61	15.762804	16.717976	15.907406	-0.144602	15.835105	0.882871	Norm	Other
61	24.889692	24.923916	24.344908	0.544784	24.6173	0.306616	Norm	Other
61	10.459743	16.959553	11.626488	-1.166745	11.0431155	5.9164375	SGTP	Alpha
61	13.16721	13.34881	12.603635	0.563575	12.8854225	0.4633875	Norm	Other
61	18.66092	18.586002	17.939888	0.721032	18.300404	0.285598	Norm	Other
61	23.08989	24.352364	23.395554	-0.305664	23.242722	1.109642	Norm	Other
61	17.729876	17.187033	16.799227	0.930649	17.2645515	-0.0775185	Norm	Other
61	12.643243	13.6908245	13.36485	-0.721607	13.0040465	0.686778	Norm	Other
61	17.848686	15.685677	15.381532	2.467154	16.615109	-0.929432	Norm	Other
61	16.53805	16.2461	15.685702	0.852348	16.111876	0.134224	Norm	Other
61	25.848658	26.537708	26.183586	-0.334928	26.016122	0.521586	Norm	Other
61	20.849327	26.761024	20.17999	0.669337	20.5146585	6.2463655	SGTP	Alpha
61	23.13607	27.919823	23.323723	-0.187653	23.2298965	4.6899265	SGTP	Alpha
61	8.158532		8.801394	-0.642862	8.479963		SGTF	Alpha
61	15.293448		16.451487	-1.158039	15.8724675		SGTF	Alpha
61	12.04553		11.980132	0.065398	12.012831		SGTF	Alpha
61	18.879513		19.868341	-0.988828	19.373927		SGTF	Alpha
61	11.783084	12.315092	11.554016	0.229068	11.66855	0.646542	Norm	Other
61	10.753495	10.605954	9.67447	1.079025	10.2139825	0.3919715	Norm	Other
61	11.849573	11.84957	11.893841	-0.044268	11.871707	-0.022137	Norm	Other
61	19.879265	18.506603	17.948689	1.930576	18.913977	-0.407374	Norm	Other
61	19.38381	19.335426	18.89438	0.48943	19.139095	0.196331	Norm	Other
61	13.885374		13.638236	0.247138	13.761805		SGTF	Alpha
61	15.615054		14.883546	0.731508	15.2493		SGTF	Alpha
61	14.860862	12.761428	12.610322	2.25054	13.735592	-0.974164	Norm	Other
61	14.62983	13.545193	10.970335	3.659495	12.8000825	0.7451105	Norm	Other
61	12.250563		12.859302	-0.608739	12.5549325		SGTF	Alpha
61	23.918798	24.999205	24.638239	-0.719441	24.2785185	0.7206865	Norm	Other
61	16.663515	17.269823	16.400934	0.262581	16.5322245	0.7375985	Norm	Other
61	14.560997	13.742715	13.126703	1.434294	13.84385	-0.101135	Norm	Other
61	28.207275		25.906822	2.300453	27.0570485		SGTF	Alpha
61	16.896332		17.065155	-0.168823	16.9807435		SGTF	Alpha
61	13.099706		12.6351385	0.4645675	12.86742225		SGTF	Alpha
61	16.244404		18.626144	-2.38174	17.435274		SGTF	Alpha
61	12.410643	13.539424	13.518841	-1.108198	12.964742	0.574682	Norm	Other
61	17.626947	17.195202	16.707632	0.919315	17.1672895	0.0279125	Norm	Other
61	15.551794	16.591295	15.615698	-0.063904	15.583746	1.007549	Norm	Other
61	19.806969		20.619112	-0.812143	20.2130405		SGTF	Alpha
62	26.878231	25.845222	25.842154	1.036077	26.3601925	-0.5149705	Norm	Other
62	18.624743		17.02658	1.598163	17.8256615		SGTF	Alpha
62	9.329462	11.4701	9.7906	-0.461138	9.560031	1.910069	Norm	Other
62	13.701829	13.388514	12.9884205	0.7134085	13.34512475	0.04338925	Norm	Other
62	22.318472		21.831055	0.487417	22.0747635		SGTF	Alpha
62	23.66411		22.689283	0.974827	23.1766965		SGTF	Alpha
62	16.97519	17.247086	15.943915	1.031275	16.4595525	0.7875335	Norm	Other
62	18.423393	17.928617	16.907867	1.515526	17.66563	0.262987	Norm	Other
62	21.361261	21.386164	20.380192	0.981069	20.8707265	0.5154375	Norm	Other
62	14.594809		13.883888	0.710921	14.2393485		SGTF	Alpha
62	9.5931	11.684571	11.277282	-1.684182	10.435191	1.24938	Norm	Other
62	9.271673	11.499984	9.812787	-0.541114	9.54223	1.957754	Norm	Other
62	15.545024	22.344006	15.189119	0.355905	15.3670715	6.9769345	SGTP	Alpha
62	15.620867	14.8856325	14.325993	1.294874	14.97343	-0.0877975	Norm	Other
62	16.707207	18.656258	17.724335	-1.017128	17.215771	1.440487	Norm	Other
62	23.846739	23.722696	22.621035	1.225704	23.233887	0.488809	Norm	Other
62	10.40287		12.332062	-1.929192	11.367466		SGTF	Alpha
62	13.908281	12.526858	12.789747	1.118534	13.349014	-0.822156	Norm	Other
62	8.492232		8.926687	-0.434455	8.7094595		SGTF	Alpha
62	22.214798		21.39954	0.815258	21.807169		SGTF	Alpha
62	24.999317	24.7448	24.233597	0.76572	24.616457	0.128343	Norm	Other
62	27.460716	26.914429	26.846375	0.614341	27.1535455	-0.2391165	Norm	Other
62	17.187153	17.006603	16.690037	0.497116	16.938595	0.068008	Norm	Other
62	27.856367	27.385979	27.02094	0.835427	27.4386535	-0.0526745	Norm	Other
62	22.651608	22.320715	22.16852	0.483088	22.410064	-0.089349	Norm	Other
62	13.36033	12.232808	11.662551	1.697779	12.5114405	-0.2786325	Norm	Other
62	23.415302	24.216711	23.88822	-0.472918	23.651761	0.56495	Norm	Other
62	12.984394		14.20961	-1.225216	13.597002		SGTF	Alpha
62	20.242819	20.697084	19.913681	0.329138	20.07825	0.618834	Norm	Other
62	15.381858	15.643887	14.821936	0.559922	15.101897	0.54199	Norm	Other
62	13.613438	14.190381	13.419833	0.193605	13.5166355	0.6737455	Norm	Other
62	17.272776	17.005968	16.756086	0.51669	17.014431	-0.008463	Norm	Other
62	7.647681	10.439545	8.633976	-0.986295	8.1408285	2.2987165	Norm	Other
62	11.828082	13.302147	12.878143	-1.050061	12.3531125	0.9490345	Norm	Other
62	19.709444	20.503431	20.425867	-0.716423	20.0676555	0.4357755	Norm	Other
62	20.348362	21.320454	21.216606	-0.868244	20.782484	0.53797	Norm	Other
62	14.570279		14.824254	-0.253975	14.6972665		SGTF	Alpha
62	20.344185	19.393614	18.916441	1.427744	19.630313	-0.236699	Norm	Other
62	16.080614	15.252167	14.463098	1.617516	15.271856	-0.019689	Norm	Other
62	17.814392	18.305538	17.672264	0.142128	17.743328	0.56221	Norm	Other
62	18.697987	19.604551	18.946114	-0.248127	18.8220505	0.7825005	Norm	Other
62	12.2719755	14.731227	13.656492	-1.3845165	12.96423375	1.76699325	Norm	Other
62	21.154003		20.58596	0.568043	20.8699815		SGTF	Alpha
62	18.41093	19.224426	17.704649	0.706281	18.0577895	1.1666365	Norm	Other
62	18.288473	19.85757	18.955275	-0.666802	18.621874	1.235696	Norm	Other
62	14.201366	21.595211	14.975711	-0.774345	14.5885385	7.0066725	SGTP	Alpha
62	19.164024	17.865843	17.628222	1.535802	18.396123	-0.53028	Norm	Other
62	19.011255	24.690926	18.242653	0.768602	18.626954	6.063972	SGTP	Alpha
62	10.328728	11.673921	10.435083	-0.106355	10.3819055	1.2920155	Norm	Other
62	25.845028	26.740131	26.370869	-0.525841	26.1079485	0.6321825	Norm	Other
62	20.996437	19.469128	18.84421	2.152227	19.9203235	-0.4511955	Norm	Other
62	13.915564	15.450679	14.29212	-0.376556	14.103842	1.346837	Norm	Other
62	14.470744	13.717887	13.316098	1.154646	13.893421	-0.175534	Norm	Other
62	27.45307	25.920546	25.575237	1.877833	26.5141535	-0.5936075	Norm	Other
62	8.808103	11.473384	10.906582	-2.098479	9.8573425	1.6160415	Norm	Other
62	12.448332		13.819354	-1.371022	13.133843		SGTF	Alpha
62	9.795278	11.677863	11.393693	-1.598415	10.5944855	1.0833775	Norm	Other
62	22.47722	22.39777	21.935717	0.541503	22.2064685	0.1913015	Norm	Other
62	18.148014	17.931993	17.356678	0.791336	17.752346	0.179647	Norm	Other
62	16.631685	16.787745	15.687754	0.943931	16.1597195	0.6280255	Norm	Other
62	19.494585	19.817314	19.788387	-0.293802	19.641486	0.175828	Norm	Other
62	16.668072	16.899895	16.472141	0.195931	16.5701065	0.3297885	Norm	Other
62	22.3265	21.697643	21.657228	0.669272	21.991864	-0.294221	Norm	Other
62	18.940847	24.910162	19.252	-0.311153	19.0964235	5.8137385	SGTP	Alpha
62	11.5004015		11.904735	-0.4043335	11.70256825		SGTF	Alpha
62	28.236	25.704556	24.796873	3.439127	26.5164365	-0.8118805	Norm	Other
62	19.383795	19.6555	19.504639	-0.120844	19.444217	0.211283	Norm	Other
62	16.412169	15.306378	14.821218	1.590951	15.6166935	-0.3103155	Norm	Other
62	13.426512	13.011011	12.729949	0.696563	13.0782305	-0.0672195	Norm	Other
62	21.04892		19.151316	1.897604	20.100118		SGTF	Other
62	11.453097	12.484505	11.688645	-0.235548	11.570871	0.913634	Norm	Other
62	24.869057	24.649456	23.585918	1.283139	24.2274875	0.4219685	Norm	Other
62	11.859344	11.981201	11.644087	0.215257	11.7517155	0.2294855	Norm	Other
62	23.80067	23.615099	23.244215	0.556455	23.5224425	0.0926565	Norm	Other
62	23.65206	23.249285	22.802963	0.849097	23.2275115	0.0217735	Norm	Other
62	26.469059	25.66688	25.48746	0.981599	25.9782595	-0.3113795	Norm	Other
62	16.038124	18.37939	17.671398	-1.633274	16.854761	1.524629	Norm	Other
62	22.963585	23.843315	22.555426	0.408159	22.7595055	1.0838095	Norm	Other
62	20.372328	20.56562	19.155298	1.21703	19.763813	0.801807	Norm	Other
62	21.462877	22.76864	21.581347	-0.11847	21.522112	1.246528	Norm	Other
62	24.535803	24.246809	23.76985	0.765953	24.1528265	0.0939825	Norm	Other
62	9.672739		9.192967	0.479772	9.432853		SGTF	Alpha
62	22.925894	23.583029	22.644276	0.281618	22.785085	0.797944	Norm	Other
62	13.3301525	13.779936	13.266802	0.0633505	13.29847725	0.48145875	Norm	Other
62	19.659071	18.40131	17.908234	1.750837	18.7836525	-0.3823425	Norm	Other
62	20.496235	21.628813	21.60806	-1.111825	21.0521475	0.5766655	Norm	Other
62	24.651354	24.25481	23.482967	1.168387	24.0671605	0.1876495	Norm	Other
62	16.971972	22.944777	17.136988	-0.165016	17.05448	5.890297	SGTP	Alpha
62	14.930719		15.920657	-0.989938	15.425688		SGTF	Alpha
62	14.867164	13.489815	12.636729	2.230435	13.7519465	-0.2621315	Norm	Other
62	20.116077	19.541632	19.183262	0.932815	19.6496695	-0.1080375	Norm	Other
62	20.687328	20.413599	19.893326	0.794002	20.290327	0.123272	Norm	Other
62	12.268477	16.215887	12.231124	0.037353	12.2498005	3.9660865	Norm	Alpha
62	19.489428	19.300076	17.998722	1.490706	18.744075	0.556001	Norm	Other
62	9.840432	12.122319	11.137189	-1.296757	10.4888105	1.6335085	Norm	Other
62	19.488428	20.423271	19.912882	-0.424454	19.700655	0.722616	Norm	Other
62	23.560272	25.88993	25.508013	-1.947741	24.5341425	1.3557875	Norm	Other
62	15.157573	16.209276	15.439473	-0.2819	15.298523	0.910753	Norm	Other
62	18.181402	18.358902	16.735909	1.445493	17.4586555	0.9002465	Norm	Other
62	19.492455	18.688524	18.408133	1.084322	18.950294	-0.26177	Norm	Other
62	17.54725	16.939882	16.560438	0.986812	17.053844	-0.113962	Norm	Other
62	17.397293	17.039074	17.185896	0.211397	17.2915945	-0.2525205	Norm	Other
62	14.250401	14.313717	13.714641	0.53576	13.982521	0.331196	Norm	Other
62	13.500095	13.354597	12.996789	0.503306	13.248442	0.106155	Norm	Other
62	25.784788	24.479523	24.251825	1.532963	25.0183065	-0.5387835	Norm	Other
62	21.199076	22.729124	22.366146	-1.16707	21.782611	0.946513	Norm	Other
62	20.182693	20.780548	20.186813	-0.00412	20.184753	0.595795	Norm	Other
62	20.672604	25.161814	19.226377	1.446227	19.9494905	5.2123235	SGTP	Alpha
62	14.518959	14.212735	13.54684	0.972119	14.0328995	0.1798355	Norm	Other
62	14.460484	13.590332	13.257449	1.203035	13.8589665	-0.2686345	Norm	Other
62	24.891706	23.950974	23.638649	1.253057	24.2651775	-0.3142035	Norm	Other
62	19.079065	19.448101	18.956337	0.122728	19.017701	0.4304	Norm	Other
62	23.002687	23.23331	22.816935	0.185752	22.909811	0.323499	Norm	Other
62	22.674662	23.274902	22.736706	-0.062044	22.705684	0.569218	Norm	Other
62	25.411037	24.64151	23.611452	1.799585	24.5112445	0.1302655	Norm	Other
62	22.22504	23.020168	22.287445	-0.062405	22.2562425	0.7639255	Norm	Other
62	18.219826	18.841188	18.329317	-0.109491	18.2745715	0.5666165	Norm	Other
62	17.921871	18.07569	17.530037	0.391834	17.725954	0.349736	Norm	Other
62	16.379246	16.502403	15.793613	0.585633	16.0864295	0.4159735	Norm	Other
62	18.40858	17.973211	17.847225	0.561355	18.1279025	-0.1546915	Norm	Other
62	13.396174	12.933294	12.779546	0.616628	13.08786	-0.154566	Norm	Other
62	22.815712		22.194847	0.620865	22.5052795		SGTF	Alpha
62	17.711382	17.442057	16.964808	0.746574	17.338095	0.103962	Norm	Other
62	13.955771	12.9363575	12.614003	1.341768	13.284887	-0.3485295	Norm	Other
62	20.93915	19.424967	19.373926	1.565224	20.156538	-0.731571	Norm	Other
62	12.387814	12.686803	11.712539	0.675275	12.0501765	0.6366265	Norm	Other
62	22.557001	22.564093	22.602367	-0.045366	22.579684	-0.015591	Norm	Other
62	18.745214	19.998552	19.201797	-0.456583	18.9735055	1.0250465	Norm	Other
62	17.321404	17.666822	17.538261	-0.216857	17.4298325	0.2369895	Norm	Other
62	17.254515	17.202038	16.942291	0.312224	17.098403	0.103635	Norm	Other
62	16.712505	17.541702	17.188637	-0.476132	16.950571	0.591131	Norm	Other
62	18.749676	18.376034	17.465855	1.283821	18.1077655	0.2682685	Norm	Other
62	15.656063	16.531868	16.3839	-0.727837	16.0199815	0.5118865	Norm	Other
62	13.791205	13.385777	13.1748	0.616405	13.4830025	-0.0972255	Norm	Other
62	15.831922	18.243534	17.263346	-1.431424	16.547634	1.6959	Norm	Other
62	14.127633		14.461691	-0.334058	14.294662		SGTF	Alpha
62	18.23062	22.614037	17.441645	0.788975	17.8361325	4.7779045	SGTP	Alpha
62	29.181253	27.690262	27.609554	1.571699	28.3954035	-0.7051415	Norm	Other
62	16.25456	15.860665	15.789453	0.465107	16.0220065	-0.1613415	Norm	Other
62	22.440975	23.41784	22.831303	-0.390328	22.636139	0.781701	Norm	Other
62	22.949354	23.439337	23.482515	-0.533161	23.2159345	0.2234025	Norm	Other
62	21.985641	20.938158	23.630165	-1.644524	22.807903	-1.869745	Norm	Other
62	27.993614	26.388115	25.711777	2.281837	26.8526955	-0.4645805	Norm	Other
62	17.84536	16.32924	16.405819	1.439541	17.1255895	-0.7963495	Norm	Other
62	23.201862	24.548918	23.720901	-0.519039	23.4613815	1.0875365	Norm	Other
62	18.171879	17.752121	16.674784	1.497095	17.4233315	0.3287895	Norm	Other
62	28.138517	27.823805	27.758095	0.380422	27.948306	-0.124501	Norm	Other
62	17.803541	18.547625	18.255806	-0.452265	18.0296735	0.5179515	Norm	Other
62	12.676083	18.30473	13.80868	-1.132597	13.2423815	5.0623485	SGTP	Alpha
62	21.635645	23.55034	22.856968	-1.221323	22.2463065	1.3040335	Norm	Other
62	15.461036	14.677669	14.419819	1.041217	14.9404275	-0.2627585	Norm	Other
62	20.5656		20.165098	0.400502	20.365349		SGTF	Alpha
62	15.567729	14.473375	13.920874	1.646855	14.7443015	-0.2709265	Norm	Other
62	8.754628	10.9259205	9.915415	-1.160787	9.3350215	1.590899	Norm	Other
62	16.139114	16.60133	16.07892	0.060194	16.109017	0.492313	Norm	Other
62	13.682856	14.711936	13.893493	-0.210637	13.7881745	0.9237615	Norm	Other
62	14.714072		14.7512455	-0.0371735	14.73265875		SGTF	Alpha
62	23.677114	23.266962	22.889507	0.787607	23.2833105	-0.0163485	Norm	Other
62	13.737555	15.913613	14.74833	-1.010775	14.2429425	1.6706705	Norm	Other
62	16.266436	17.386091	17.414726	-1.14829	16.840581	0.54551	Norm	Other
62	24.465685	24.874123	24.882448	-0.416763	24.6740665	0.2000565	Norm	Other
62	16.268663		16.858614	-0.589951	16.5636385		SGTF	Alpha
62	13.357277	12.412776	13.553158	-0.195881	13.4552175	-1.0424415	Norm	Other
62	18.661045	24.039993	18.33662	0.324425	18.4988325	5.5411605	SGTP	Alpha
62	15.963829	14.81599	14.2653265	1.6985025	15.11457775	-0.29858775	Norm	Other
62	16.559692	16.630054	16.610641	-0.050949	16.5851665	0.0448875	Norm	Other
62	25.306486	24.404356	24.244095	1.062391	24.7752905	-0.3709345	Norm	Other
62	16.975645	17.112251	16.66394	0.311705	16.8197925	0.2924585	Norm	Other
62	9.668161		12.20688	-2.538719	10.9375205		SGTF	Alpha
62	20.463434	19.557436	19.388227	1.075207	19.9258305	-0.3683945	Norm	Other
62	15.691483	15.485159	15.39829	0.293193	15.5448865	-0.0597275	Norm	Other
62	13.891648	13.188205	13.050734	0.840914	13.471191	-0.282986	Norm	Other
62	12.631709		13.408875	-0.777166	13.020292		SGTF	Alpha
62	21.462734	21.47366	20.880043	0.582691	21.1713885	0.3022715	Norm	Other
62	17.654629	16.61474	16.227217	1.427412	16.940923	-0.326183	Norm	Other
62	15.88806	14.874779	15.440688	0.447372	15.664374	-0.789595	Norm	Other
62	27.083792	39.17327	26.460825	0.622967	26.7723085	12.4009615	SGTF	Alpha
62	17.376217	16.37164	15.8643465	1.5118705	16.62028175	-0.24864175	Norm	Other
62	20.926401	20.489344	20.162567	0.763834	20.544484	-0.05514	Norm	Other
62	12.904191	14.490029	13.371188	-0.466997	13.1376895	1.3523395	Norm	Other
62	19.649761	18.866316	18.762844	0.886917	19.2063025	-0.3399865	Norm	Other
62	14.503048	13.024704	13.497049	1.005999	14.0000485	-0.9753445	Norm	Other
62	19.703947		20.615606	-0.911659	20.1597765		SGTF	Alpha
62	26.437996	25.976852	25.6631	0.774896	26.050548	-0.073696	Norm	Other
62	18.94522	18.761734	18.456207	0.489013	18.7007135	0.0610205	Norm	Other
62	16.585466	16.115524	15.556872	1.028594	16.071169	0.044355	Norm	Other
62	12.214777	12.265553	11.960299	0.254478	12.087538	0.178015	Norm	Other
62	20.767813	21.9849	21.788673	-1.02086	21.278243	0.706657	Norm	Other
62	14.609573	16.245155	16.712204	-2.102631	15.6608885	0.5842665	Norm	Other
62	18.583998	18.010437	17.401976	1.182022	17.992987	0.01745	Norm	Other
62	9.810745	9.821602	10.034581	-0.223836	9.922663	-0.101061	Norm	Other
62	21.910162	21.371212	20.966621	0.943541	21.4383915	-0.0671795	Norm	Other
62	26.160257	26.253063	25.67485	0.485407	25.9175535	0.3355095	Norm	Other
62	22.271858	23.608025	23.473408	-1.20155	22.872633	0.735392	Norm	Other
62	21.455046	21.251688	20.566778	0.888268	21.010912	0.240776	Norm	Other
62	23.568262		24.523148	-0.954886	24.045705		SGTF	Alpha
62	24.608995	23.63107	23.150908	1.458087	23.8799515	-0.2488815	Norm	Other
62	16.79082	17.54526	16.78134	0.00948	16.78608	0.75918	Norm	Other
62	23.790369		23.66107	0.129299	23.7257195		SGTF	Alpha
62	20.352434	19.692003	19.407238	0.945196	19.879836	-0.187833	Norm	Other
62	22.364471	22.163025	21.703146	0.661325	22.0338085	0.1292165	Norm	Other
62	24.320986	24.19581	23.836823	0.484163	24.0789045	0.1169055	Norm	Other
62	16.235561	15.475878	15.247046	0.988515	15.7413035	-0.2654255	Norm	Other
62	12.821483	19.326601	13.238643	-0.41716	13.030063	6.296538	SGTP	Alpha
62	17.746819	17.104404	16.494923	1.251896	17.120871	-0.016467	Norm	Other
62	16.809666		16.129515	0.680151	16.4695905		SGTF	Alpha
62	11.661023	13.414561	12.679482	-1.018459	12.1702525	1.2443085	Norm	Other
62	17.86709	17.571466	17.35853	0.50856	17.61281	-0.041344	Norm	Other
62	15.577087	19.259468	15.401603	0.175484	15.489345	3.770123	Norm	Alpha
62	26.554916	26.554953	26.210846	0.34407	26.382881	0.172072	Norm	Other
62	7.6559644		7.799576	-0.1436116	7.7277702		SGTF	Alpha
62	23.613626	22.88119	22.289722	1.323904	22.951674	-0.070484	Norm	Other
62	20.798891	18.932566	18.991446	1.807445	19.8951685	-0.9626025	Norm	Other
62	16.156595	16.980495	16.677042	-0.520447	16.4168185	0.5636765	Norm	Other
62	22.093374	20.19636	20.226583	1.866791	21.1599785	-0.9636185	Norm	Other
62	18.378756	18.570677	18.27921	0.099546	18.328983	0.241694	Norm	Other
62	16.812222	15.775893	14.892451	1.919771	15.8523365	-0.0764435	Norm	Other
62	19.808636	18.330465	18.011272	1.797364	18.909954	-0.579489	Norm	Other
62	15.86876	15.679304	15.378681	0.490079	15.6237205	0.0555835	Norm	Other
62	18.919893	19.594046	19.208624	-0.288731	19.0642585	0.5297875	Norm	Other
62	17.677359		17.657684	0.019675	17.6675215		SGTF	Alpha
62	17.373392	17.380167	17.273388	0.100004	17.32339	0.056777	Norm	Other
62	17.467127		16.935503	0.531624	17.201315		SGTF	Alpha
62	23.962934	23.16838	22.299469	1.663465	23.1312015	0.0371785	Norm	Other
62	24.531937	23.80417	24.203426	0.328511	24.3676815	-0.5635115	Norm	Other
62	26.762327	26.683739	24.688822	2.073505	25.7255745	0.9581645	Norm	Other
62	11.772117	13.400492	12.208779	-0.436662	11.990448	1.410044	Norm	Other
62	19.998926	21.854837	21.602743	-1.603817	20.8008345	1.0540025	Norm	Other
62	14.452003	14.139242	13.136638	1.315365	13.7943205	0.3449215	Norm	Other
62	20.91502	21.248735	19.819937	1.095083	20.3674785	0.8812565	Norm	Other
62	17.92015	18.033606	17.438875	0.481275	17.6795125	0.3540935	Norm	Other
62	23.538523	23.54384	22.498192	1.040331	23.0183575	0.5254825	Norm	Other
62	20.197874	24.685812	19.852858	0.345016	20.025366	4.660446	SGTP	Alpha
62	22.399815	23.12412	22.418304	-0.018489	22.4090595	0.7150605	Norm	Other
62	17.407175	17.693497	16.33445	1.072725	16.8708125	0.8226845	Norm	Other
62	14.722451	16.196455	15.450513	-0.728062	15.086482	1.109973	Norm	Other
62	16.91997	19.13044	18.779041	-1.859071	17.8495055	1.2809345	Norm	Other
62	25.123337	24.341654	23.615387	1.50795	24.369362	-0.027708	Norm	Other
62	15.248748	14.369748	13.809933	1.438815	14.5293405	-0.1595925	Norm	Other
62	16.29142	15.773632	15.845015	0.446405	16.0682175	-0.2945855	Norm	Other
62	17.008188	18.18225	17.468687	-0.460499	17.2384375	0.9438125	Norm	Other
62	20.54026		21.504131	-0.963871	21.0221955		SGTF	Alpha
62	19.161623	20.47352	19.90324	-0.741617	19.5324315	0.9410885	Norm	Other
62	29.346104	28.39231	27.481918	1.864186	28.414011	-0.021701	Norm	Other
62	17.23324	18.378168	17.634193	-0.400953	17.4337165	0.9444515	Norm	Other
62	19.72547	19.162527	18.320665	1.404805	19.0230675	0.1394595	Norm	Other
62	11.175543	12.788762	12.274281	-1.098738	11.724912	1.06385	Norm	Other
62	16.735628	16.415186	15.946674	0.788954	16.341151	0.074035	Norm	Other
62	21.417686	21.319185	20.841318	0.576368	21.129502	0.189683	Norm	Other
62	27.155256	26.599146	26.49202	0.663236	26.823638	-0.224492	Norm	Other
62	12.465351	12.391555	10.779596	1.685755	11.6224735	0.7690815	Norm	Other
62	23.554506		22.917234	0.637272	23.23587		SGTF	Alpha
62	19.191885	19.936743	19.11266	0.079225	19.1522725	0.7844705	Norm	Other
62	20.888596	21.36214	19.371944	1.516652	20.13027	1.23187	Norm	Other
62	19.26672	17.972176	18.253635	1.013085	18.7601775	-0.7880015	Norm	Other
62	18.272259	19.539854	18.704132	-0.431873	18.4881955	1.0516585	Norm	Other
62	27.909843		29.390442	-1.480599	28.6501425		SGTF	Alpha
62	20.444628		20.206024	0.238604	20.325326		SGTF	Alpha
62	24.556086	23.466722	23.43276	1.123326	23.994423	-0.527701	Norm	Other
62	9.22122	11.242706	10.166493	-0.945273	9.6938565	1.5488495	Norm	Other
62	19.350412	25.974192	19.099844	0.250568	19.225128	6.749064	SGTP	Alpha
62	10.333544	11.41409	10.195534	0.13801	10.264539	1.149551	Norm	Other
62	17.373114	18.802969	18.77073	-1.397616	18.071922	0.731047	Norm	Other
62	17.751198	16.34038	15.914013	1.837185	16.8326055	-0.4922255	Norm	Other
62	12.616262	12.727526	12.412851	0.203411	12.5145565	0.2129695	Norm	Other
62	14.729119	15.738032	14.742025	-0.012906	14.735572	1.00246	Norm	Other
62	17.035606	16.824371	16.429811	0.605795	16.7327085	0.0916625	Norm	Other
62	21.515533	21.373838	20.539358	0.976175	21.0274455	0.3463925	Norm	Other
62	21.957653	20.394358	19.92105	2.036603	20.9393515	-0.5449935	Norm	Other
62	28.26215	27.587172	27.81345	0.4487	28.0378	-0.450628	Norm	Other
62	22.245136	22.017996	21.821669	0.423467	22.0334025	-0.0154065	Norm	Other
62	14.715771	13.210299	13.488147	1.227624	14.101959	-0.89166	Norm	Other
62	19.77428	19.385704	19.405624	0.368656	19.589952	-0.204248	Norm	Other
62	13.458294	13.43959	12.711749	0.746545	13.0850215	0.3545685	Norm	Other
62	14.373728	15.013242	14.37461	-0.000882	14.374169	0.639073	Norm	Other
62	16.645441	16.01481	15.860119	0.785322	16.25278	-0.23797	Norm	Other
62	16.555883	15.562781	14.789964	1.765919	15.6729235	-0.1101425	Norm	Other
62	13.125531	12.371016	12.240308	0.885223	12.6829195	-0.3119035	Norm	Other
62	11.8852415	13.786432	13.394008	-1.5087665	12.63962475	1.14680725	Norm	Other
62	23.511374	24.412237	23.400707	0.110667	23.4560405	0.9561965	Norm	Other
62	18.770617	19.911184	19.288782	-0.518165	19.0296995	0.8814845	Norm	Other
62	17.527414		17.875559	-0.348145	17.7014865		SGTF	Alpha
62	15.550562	16.389738	14.651876	0.898686	15.101219	1.288519	Norm	Other
62	19.147678	18.697527	18.0736	1.074078	18.610639	0.086888	Norm	Other
62	16.320467	15.845001	16.638695	-0.318228	16.479581	-0.63458	Norm	Other
62	24.825281	24.711739	23.880604	0.944677	24.3529425	0.3587965	Norm	Other
62	29.088318	28.333332	27.283958	1.80436	28.186138	0.147194	Norm	Other
62	11.514062	13.251233	12.778467	-1.264405	12.1462645	1.1049685	Norm	Other
62	25.867065		25.417133	0.449932	25.642099		SGTF	Alpha
62	18.728949		19.437094	-0.708145	19.0830215		SGTF	Alpha
62	20.155273		20.835215	-0.679942	20.495244		SGTF	Alpha
62	28.285795	27.39396	27.439749	0.846046	27.862772	-0.468812	Norm	Other
62	17.433924	18.00239	17.608183	-0.174259	17.5210535	0.4813365	Norm	Other
62	16.674387	15.767056	15.698444	0.975943	16.1864155	-0.4193595	Norm	Other
62	19.65708	19.436089	19.572557	0.084523	19.6148185	-0.1787295	Norm	Other
62	10.60759	12.519638	11.903472	-1.295882	11.255531	1.264107	Norm	Other
62	22.27947	22.33771	21.94274	0.33673	22.111105	0.226605	Norm	Other
62	15.4994755	15.327532	14.658913	0.8405625	15.07919425	0.24833775	Norm	Other
62	16.887594	16.108492	15.722618	1.164976	16.305106	-0.196614	Norm	Other
62	19.550673	18.150045	16.913704	2.636969	18.2321885	-0.0821435	Norm	Other
62	23.198267	22.642778	22.19018	1.008087	22.6942235	-0.0514455	Norm	Other
62	13.511058		14.521427	-1.010369	14.0162425		SGTF	Alpha
62	16.648596	15.947677	14.65436	1.994236	15.651478	0.296199	Norm	Other
62	21.190706	20.944757	20.239712	0.950994	20.715209	0.229548	Norm	Other
62	23.51831	24.41234	23.944462	-0.426152	23.731386	0.680954	Norm	Other
62	20.414284	19.726822	19.32667	1.087614	19.870477	-0.143655	Norm	Other
62	12.029171	10.966738	9.78743	2.241741	10.9083005	0.0584375	Norm	Other
62	14.186602		13.639439	0.547163	13.9130205		SGTF	Alpha
62	19.0209	19.230581	18.5294	0.4915	18.77515	0.455431	Norm	Other
62	21.817316	21.900627	21.720953	0.096363	21.7691345	0.1314925	Norm	Other
62	14.377008	17.167736	16.541468	-2.16446	15.459238	1.708498	Norm	Other
62	16.458208	15.580716	14.814673	1.643535	15.6364405	-0.0557245	Norm	Other
62	16.38858	17.70076	16.89937	-0.51079	16.643975	1.056785	Norm	Other
62	12.771132		13.796336	-1.025204	13.283734		SGTF	Alpha
62	16.237686	18.17236	17.019743	-0.782057	16.6287145	1.5436455	Norm	Other
62	20.37527	19.46862	19.620253	0.755017	19.9977615	-0.5291415	Norm	Other
62	16.383837	16.56524	16.283092	0.100745	16.3334645	0.2317755	Norm	Other
62	19.398481	19.102491	18.672472	0.726009	19.0354765	0.0670145	Norm	Other
62	24.614883	23.857172	23.444841	1.170042	24.029862	-0.17269	Norm	Other
62	27.274927	27.30612	26.6288	0.646127	26.9518635	0.3542565	Norm	Other
62	13.990058	13.526585	13.395584	0.594474	13.692821	-0.166236	Norm	Other
62	14.424778	14.059581	14.213526	0.211252	14.319152	-0.259571	Norm	Other
62	11.874399	12.148354	11.415545	0.458854	11.644972	0.503382	Norm	Other
62	9.371611	10.903234	9.868898	-0.497287	9.6202545	1.2829795	Norm	Other
62	13.579213		15.1381035	-1.5588905	14.35865825		SGTF	Alpha
62	20.103237	20.689102	19.953918	0.149319	20.0285775	0.6605245	Norm	Other
62	29.142136	27.461065	26.78052	2.361616	27.961328	-0.500263	Norm	Other
62	12.584057	12.363102	12.132263	0.451794	12.35816	0.004942	Norm	Other
62	17.992384	18.996422	18.794071	-0.801687	18.3932275	0.6031945	Norm	Other
62	13.922875	14.444344	13.765535	0.15734	13.844205	0.600139	Norm	Other
62	12.579065	13.916414	13.010226	-0.431161	12.7946455	1.1217685	Norm	Other
62	15.578764	14.926527	14.62894	0.949824	15.103852	-0.177325	Norm	Other
62	15.570783	16.845055	15.834548	-0.263765	15.7026655	1.1423895	Norm	Other
62	20.579266	21.923298	21.183588	-0.604322	20.881427	1.041871	Norm	Other
62	19.826477	20.77844	19.113197	0.71328	19.469837	1.308603	Norm	Other
62	9.684561	11.624475	11.512422	-1.827861	10.5984915	1.0259835	Norm	Other
62	25.831665	23.743616	26.962246	-1.130581	26.3969555	-2.6533395	Norm	Other
62	25.895555	25.531857	25.416117	0.479438	25.655836	-0.123979	Norm	Other
62	18.283407	17.352304	16.551113	1.732294	17.41726	-0.064956	Norm	Other
62	16.22757	17.197233	16.756691	-0.529121	16.4921305	0.7051025	Norm	Other
62	18.247381	18.91143	18.393545	-0.146164	18.320463	0.590967	Norm	Other
62	24.348562	22.710703	22.53119	1.817372	23.439876	-0.729173	Norm	Other
62	15.9354925	16.32467	15.73776	0.1977325	15.83662625	0.48804375	Norm	Other
62	17.305775	16.31527	15.876217	1.429558	16.590996	-0.275726	Norm	Other
62	28.495052	28.419188	28.464928	0.030124	28.47999	-0.060802	Norm	Other
62	25.007227	22.538305	22.220612	2.786615	23.6139195	-1.0756145	Norm	Other
62	22.147812	22.429676	20.430609	1.717203	21.2892105	1.1404655	Norm	Other
62	12.127016	13.65183	13.233862	-1.106846	12.680439	0.971391	Norm	Other
62	10.596749	11.292401	9.645204	0.951545	10.1209765	1.1714245	Norm	Other
62	10.042698	13.476856	12.559196	-2.516498	11.300947	2.175909	Norm	Other
62	18.980103	19.359324	18.81466	0.165443	18.8973815	0.4619425	Norm	Other
62	9.6046095		9.557292	0.0473175	9.58095075		SGTF	Alpha
62	18.82961		18.785734	0.043876	18.807672		SGTF	Alpha
62	11.9079485	13.624123	12.9132595	-1.005311	12.410604	1.213519	Norm	Other
62	15.922332	14.566345	14.237307	1.685025	15.0798195	-0.5134745	Norm	Other
62	28.69031	27.850285	27.274866	1.415444	27.982588	-0.132303	Norm	Other
62	27.012583	25.893265	25.651321	1.361262	26.331952	-0.438687	Norm	Other
62	21.506054	20.895525	20.33958	1.166474	20.922817	-0.027292	Norm	Other
62	12.704972	12.110109	11.943475	0.761497	12.3242235	-0.2141145	Norm	Other
62	15.479077	14.149439	13.448484	2.030593	14.4637805	-0.3143415	Norm	Other
62	10.232506	11.518777	9.822918	0.409588	10.027712	1.491065	Norm	Other
62	11.767512	10.501994	9.5252905	2.2422215	10.64640125	-0.14440725	Norm	Other
62	15.0483885	15.436613	14.948248	0.1001405	14.99831825	0.43829475	Norm	Other
62	12.703108		14.485767	-1.782659	13.5944375		SGTF	Alpha
62	8.573284	12.770987	15.201686	-6.628402	11.887485	0.883502	Norm	Other
62	25.50254	23.599236	22.535892	2.966648	24.019216	-0.41998	Norm	Other
62	14.4650755	13.491522	13.081815	1.3832605	13.77344525	-0.28192325	Norm	Other
62	23.539577		23.28754	0.252037	23.4135585		SGTF	Alpha
62	14.728261	17.284866	16.684954	-1.956693	15.7066075	1.5782585	Norm	Other
62	10.495514	12.139937	11.751498	-1.255984	11.123506	1.016431	Norm	Other
62	21.496721	21.279423	20.635986	0.860735	21.0663535	0.2130695	Norm	Other
62	13.284372	14.163622	13.637578	-0.353206	13.460975	0.702647	Norm	Other
62	8.817676	12.146399	10.793915	-1.976239	9.8057955	2.3406035	Norm	Other
62	14.348703	13.813769	13.563557	0.785146	13.95613	-0.142361	Norm	Other
62	14.403828	13.75736	12.9739065	1.4299215	13.68886725	0.06849275	Norm	Other
62	15.736578		15.900892	-0.164314	15.818735		SGTF	Alpha
62	21.204533	20.991886	20.487492	0.717041	20.8460125	0.1458735	Norm	Other
62	12.4537945		13.650777	-1.1969825	13.05228575		SGTF	Alpha
62	14.448778	14.731491	13.792069	0.656709	14.1204235	0.6110675	Norm	Other
62	14.290183	14.720641	14.298196	-0.008013	14.2941895	0.4264515	Norm	Other
62	23.786613	24.20798	23.329855	0.456758	23.558234	0.649746	Norm	Other
62	24.901423	23.492098	22.086594	2.814829	23.4940085	-0.0019105	Norm	Other
62	13.648731	14.990629	14.196137	-0.547406	13.922434	1.068195	Norm	Other
62	24.548504	23.461065	22.965197	1.583307	23.7568505	-0.2957855	Norm	Other
62	12.415831	11.822191	10.337323	2.078508	11.376577	0.445614	Norm	Other
62	16.915382	14.934337	14.987516	1.927866	15.951449	-1.017112	Norm	Other
62	19.528341	17.838305	17.631256	1.897085	18.5797985	-0.7414935	Norm	Other
62	23.979086	23.85759	23.228748	0.750338	23.603917	0.253673	Norm	Other
62	22.03553	22.593636	22.27762	-0.24209	22.156575	0.437061	Norm	Other
62	15.962016	15.511796	14.93414	1.027876	15.448078	0.063718	Norm	Other
62	19.221405	18.323544	18.721071	0.500334	18.971238	-0.647694	Norm	Other
62	14.982973	13.559946	13.263641	1.719332	14.123307	-0.563361	Norm	Other
62	11.519448		10.715707	0.803741	11.1175775		SGTF	Alpha
62	23.513466	25.389776	23.246674	0.266792	23.38007	2.009706	Norm	Other
62	13.695833	13.593114	13.425356	0.270477	13.5605945	0.0325195	Norm	Other
62	17.991688	17.380117	16.745035	1.246653	17.3683615	0.0117555	Norm	Other
62	9.050296	10.521062	9.469716	-0.41942	9.260006	1.261056	Norm	Other
62	25.891811	24.691732	24.526733	1.365078	25.209272	-0.51754	Norm	Other
62	16.385414	21.383562	16.977592	-0.592178	16.681503	4.702059	SGTP	Alpha
62	12.530922		11.699041	0.831881	12.1149815		SGTF	Alpha
62	15.998856		18.417786	-2.41893	17.208321		SGTF	Alpha
62	13.442225	14.166158	13.327627	0.114598	13.384926	0.781232	Norm	Other
62	19.715439	19.563267	18.990139	0.7253	19.352789	0.210478	Norm	Other
62	22.359064	23.521427	22.60164	-0.242576	22.480352	1.041075	Norm	Other
62	12.80467	13.467466	12.688291	0.116379	12.7464805	0.7209855	Norm	Other
62	22.287083	21.740969	21.255163	1.03192	21.771123	-0.030154	Norm	Other
62	22.47629	21.05261	20.677044	1.799246	21.576667	-0.524057	Norm	Other
62	23.62207	22.595621	22.848415	0.773655	23.2352425	-0.6396215	Norm	Other
62	8.701163	11.3621645	10.17225	-1.471087	9.4367065	1.925458	Norm	Other
62	17.849754	18.197235	16.88212	0.967634	17.365937	0.831298	Norm	Other
62	17.81117	17.216621	16.45196	1.35921	17.131565	0.085056	Norm	Other
62	17.467527	18.361946	18.3494	-0.881873	17.9084635	0.4534825	Norm	Other
62	6.5577307	8.841244	7.659907	-1.1021763	7.10881885	1.73242515	Norm	Other
62	22.961466	28.658567	22.676487	0.284979	22.8189765	5.8395905	SGTP	Alpha
63	17.756775	18.640877	18.286055	-0.52928	18.021415	0.619462	Norm	Other
63	20.957552	24.96858	21.128664	-0.171112	21.043108	3.925472	Norm	Alpha
63	12.846404		13.123727	-0.277323	12.9850655		SGTF	Alpha
63	17.407225	17.527517	16.76387	0.643355	17.0855475	0.4419695	Norm	Other
63	13.141686		13.219523	-0.077837	13.1806045		SGTF	Alpha
63	20.59033	21.928883	19.888163	0.702167	20.2392465	1.6896365	Norm	Other
63	12.992323		12.125974	0.866349	12.5591485		SGTF	Alpha
63	19.6879	20.695972	19.511473	0.176427	19.5996865	1.0962855	Norm	Other
63	22.256718	22.591784	22.383593	-0.126875	22.3201555	0.2716285	Norm	Other
63	20.739275	21.632517	20.4478	0.291475	20.5935375	1.0389795	Norm	Other
63	22.27006		22.440456	-0.170396	22.355258		SGTF	Alpha
63	23.494608	24.730999	24.464443	-0.969835	23.9795255	0.7514735	Norm	Other
63	17.171003	15.535545	16.113768	1.057235	16.6423855	-1.1068405	Norm	Other
63	20.42012	25.862741	19.311508	1.108612	19.865814	5.996927	SGTP	Alpha
63	14.356771	14.901276	13.683192	0.673579	14.0199815	0.8812945	Norm	Other
63	11.723943	16.686132	11.151305	0.572638	11.437624	5.248508	SGTP	Alpha
63	13.539742	16.061296	12.859814	0.679928	13.199778	2.861518	Norm	Alpha
63	13.486297	13.469038	12.852561	0.633736	13.169429	0.299609	Norm	Other
63	21.806053	19.636993	19.928463	1.87759	20.867258	-1.230265	Norm	Other
63	14.5339155	15.106986	14.274246	0.2596695	14.40408075	0.70290525	Norm	Other
63	15.035745	15.680917	14.473489	0.562256	14.754617	0.9263	Norm	Other
63	24.39226	24.41146	24.820429	-0.428169	24.6063445	-0.1948845	Norm	Other
63	18.906134	18.509588	18.187319	0.718815	18.5467265	-0.0371385	Norm	Other
63	12.354173	11.576242	11.462377	0.891796	11.908275	-0.332033	Norm	Other
63	13.695794	16.07091	15.558777	-1.862983	14.6272855	1.4436245	Norm	Other
63	13.68406	16.20879	15.844155	-2.160095	14.7641075	1.4446825	Norm	Other
63	14.49482	16.06216	15.480309	-0.985489	14.9875645	1.0745955	Norm	Other
63	13.866407	13.417002	12.846302	1.020105	13.3563545	0.0606475	Norm	Other
63	19.657413	25.219189	19.280422	0.376991	19.4689175	5.7502715	SGTP	Alpha
63	17.961483	17.194403	16.61268	1.348803	17.2870815	-0.0926785	Norm	Other
63	20.81437	20.931513	20.419786	0.394584	20.617078	0.314435	Norm	Other
63	18.893341	19.873022	19.31069	-0.417349	19.1020155	0.7710065	Norm	Other
63	27.58512	26.951115	27.270182	0.314938	27.427651	-0.476536	Norm	Other
63	20.911505		20.413692	0.497813	20.6625985		SGTF	Other
63	18.940645	17.823397	17.75518	1.185465	18.3479125	-0.5245155	Norm	Other
63	18.559313	22.784224	18.5473	0.012013	18.5533065	4.2309175	SGTP	Alpha
63	29.233747	27.256742	27.186495	2.047252	28.210121	-0.953379	Norm	Other
63	25.830593		25.43336	0.397233	25.6319765		SGTF	Alpha
63	18.16621		18.941372	-0.775162	18.553791		SGTF	Alpha
63	17.890963	15.40304	15.87599	2.014973	16.8834765	-1.4804365	Norm	Other
63	13.548341	13.80153	13.561509	-0.013168	13.554925	0.246605	Norm	Other
63	26.93627		26.321863	0.614407	26.6290665		SGTF	Alpha
63	21.414152	20.951214	21.065247	0.348905	21.2396995	-0.2884855	Norm	Other
63	22.24991	21.86156	21.652575	0.597335	21.9512425	-0.0896825	Norm	Other
63	22.748758	24.722649	24.17418	-1.425422	23.461469	1.26118	Norm	Other
63	24.098978		23.277914	0.821064	23.688446		SGTF	Alpha
63	19.10467	18.895134	18.574549	0.530121	18.8396095	0.0555245	Norm	Other
63	17.130562	16.347094	15.688309	1.442253	16.4094355	-0.0623415	Norm	Other
63	21.943754		21.496542	0.447212	21.720148		SGTF	Alpha
63	13.859741	16.259512	15.895776	-2.036035	14.8777585	1.3817535	Norm	Other
63	11.947568	14.733103	17.13996	-5.192392	14.543764	0.189339	Norm	Other
63	20.284025	21.352858	21.322607	-1.038582	20.803316	0.549542	Norm	Other
63	12.959952	13.967332	13.521714	-0.561762	13.240833	0.726499	Norm	Other
63	24.390436		26.217619	-1.827183	25.3040275		SGTF	Alpha
63	19.827713		19.345152	0.482561	19.5864325		SGTF	Alpha
63	27.162012	25.272268	24.869413	2.292599	26.0157125	-0.7434445	Norm	Other
63	23.157358	22.350782	21.78754	1.369818	22.472449	-0.121667	Norm	Other
63	18.597467	17.89714	17.714762	0.882705	18.1561145	-0.2589745	Norm	Other
63	19.607325	25.308455	19.870617	-0.263292	19.738971	5.569484	SGTP	Alpha
63	11.932741	12.517703	10.816428	1.116313	11.3745845	1.1431185	Norm	Other
63	20.298515	24.521667	19.732924	0.565591	20.0157195	4.5059475	SGTP	Alpha
63	17.625998	17.943865	17.428816	0.197182	17.527407	0.416458	Norm	Other
63	17.979124	16.93341	16.46515	1.513974	17.222137	-0.288727	Norm	Other
63	12.787937	12.616221	11.960678	0.827259	12.3743075	0.2419135	Norm	Other
63	15.628432	16.655611	15.75447	-0.126038	15.691451	0.96416	Norm	Other
63	18.72903	20.00543	19.428225	-0.699195	19.0786275	0.9268025	Norm	Other
63	23.171207	23.027641	22.397007	0.7742	22.784107	0.243534	Norm	Other
63	11.644568	12.197625	11.609797	0.034771	11.6271825	0.5704425	Norm	Other
63	18.380394		18.736044	-0.35565	18.558219		SGTF	Alpha
63	12.350682	11.585121	9.848836	2.501846	11.099759	0.485362	Norm	Other
63	19.744308	20.48157	19.900734	-0.156426	19.822521	0.659049	Norm	Other
63	10.525997	11.970166	11.33767	-0.811673	10.9318335	1.0383325	Norm	Other
63	20.133968	20.735298	19.363598	0.77037	19.748783	0.986515	Norm	Other
63	26.362103		26.460571	-0.098468	26.411337		SGTF	Alpha
63	20.321205	20.65963	20.131847	0.189358	20.226526	0.433104	Norm	Other
63	18.206629	17.299543	16.658436	1.548193	17.4325325	-0.1329895	Norm	Other
63	25.782854	25.518875	24.97666	0.806194	25.379757	0.139118	Norm	Other
63	12.405507	11.929716	12.235283	0.170224	12.320395	-0.390679	Norm	Other
63	14.365066	13.507794	13.794904	0.570162	14.079985	-0.572191	Norm	Other
63	15.922335	14.943859	14.541557	1.380778	15.231946	-0.288087	Norm	Other
63	21.468819	20.58185	20.2073	1.261519	20.8380595	-0.2562095	Norm	Other
63	26.919376	27.663677	26.70511	0.214266	26.812243	0.851434	Norm	Other
63	15.862252	22.889006	17.010874	-1.148622	16.436563	6.452443	SGTP	Alpha
63	18.620325		18.50379	0.116535	18.5620575		SGTF	Alpha
63	16.93098		17.563494	-0.632514	17.247237		SGTF	Alpha
63	21.972755	22.206982	21.730423	0.242332	21.851589	0.355393	Norm	Other
63	13.019891	12.949052	12.743662	0.276229	12.8817765	0.0672755	Norm	Other
63	18.54227	18.150394	17.952568	0.589702	18.247419	-0.097025	Norm	Other
63	15.2183275	22.514078	15.354322	-0.1359945	15.28632475	7.22775325	SGTP	Alpha
63	16.265503	16.534033	15.782425	0.483078	16.023964	0.510069	Norm	Other
63	18.733818	19.342106	18.556145	0.177673	18.6449815	0.6971245	Norm	Other
63	17.15166	16.347885	15.927525	1.224135	16.5395925	-0.1917075	Norm	Other
63	13.355864	14.03173	13.757685	-0.401821	13.5567745	0.4749555	Norm	Other
63	15.265797	16.43352	17.256517	-1.99072	16.261157	0.172363	Norm	Other
63	13.012314	11.613102	11.357023	1.655291	12.1846685	-0.5715665	Norm	Other
63	23.597805	24.61481	23.952255	-0.35445	23.77503	0.83978	Norm	Other
63	19.518217	19.900974	18.308727	1.20949	18.913472	0.987502	Norm	Other
63	15.420949	16.394537	15.690761	-0.269812	15.555855	0.838682	Norm	Other
63	13.6302595		13.531016	0.0992435	13.58063775		SGTF	Alpha
63	14.460209		14.641125	-0.180916	14.550667		SGTF	Alpha
63	14.50571	15.056192	14.52613	-0.02042	14.51592	0.540272	Norm	Other
63	17.747883	18.99274	18.224834	-0.476951	17.9863585	1.0063815	Norm	Other
63	25.424927	24.847572	24.571787	0.85314	24.998357	-0.150785	Norm	Other
63	22.555548		21.665718	0.88983	22.110633		SGTF	Alpha
63	9.951979		11.436014	-1.484035	10.6939965		SGTF	Alpha
63	20.586863	18.201302	18.696442	1.890421	19.6416525	-1.4403505	Norm	Other
63	12.868415	13.87116	12.610568	0.257847	12.7394915	1.1316685	Norm	Other
63	22.577036	21.235146	21.029593	1.547443	21.8033145	-0.5681685	Norm	Other
63	23.60256	22.830555	22.352795	1.249765	22.9776775	-0.1471225	Norm	Other
63	14.808358	14.800207	14.014627	0.793731	14.4114925	0.3887145	Norm	Other
63	19.917427	18.52929	17.790628	2.126799	18.8540275	-0.3247375	Norm	Other
63	17.196766	17.193583	16.86366	0.333106	17.030213	0.16337	Norm	Other
63	18.814278	19.2139	18.744066	0.070212	18.779172	0.434728	Norm	Other
63	18.402222	19.58898	18.615425	-0.213203	18.5088235	1.0801565	Norm	Other
63	26.998362	25.540241	25.850525	1.147837	26.4244435	-0.8842025	Norm	Other
63	23.373411	24.143362	23.345427	0.027984	23.359419	0.783943	Norm	Other
63	19.957811	20.653477	19.758234	0.199577	19.8580225	0.7954545	Norm	Other
63	21.68509		21.248936	0.436154	21.467013		SGTF	Alpha
63	17.430403	18.402985	17.459906	-0.029503	17.4451545	0.9578305	Norm	Other
63	17.834764	19.341768	18.072351	-0.237587	17.9535575	1.3882105	Norm	Other
63	20.574259	18.783886	18.821564	1.752695	19.6979115	-0.9140255	Norm	Other
63	17.425018	19.174562	16.978573	0.446445	17.2017955	1.9727665	Norm	Other
63	15.296135	21.916143	15.18649	0.109645	15.2413125	6.6748305	SGTP	Alpha
63	14.4248295		15.171609	-0.7467795	14.79821925		SGTF	Alpha
63	13.411175	14.709691	13.88874	-0.477565	13.6499575	1.0597335	Norm	Other
63	15.805344	16.231174	15.589363	0.215981	15.6973535	0.5338205	Norm	Other
63	16.29311	16.862642	16.790865	-0.497755	16.5419875	0.3206545	Norm	Other
63	16.582108	17.5866	16.381662	0.200446	16.481885	1.104715	Norm	Other
63	10.772257	10.807878	12.438227	-1.66597	11.605242	-0.797364	Norm	Other
63	15.174485	13.961767	14.107051	1.067434	14.640768	-0.679001	Norm	Other
63	17.54506	17.290226	17.271322	0.273738	17.408191	-0.117965	Norm	Other
63	16.567783	21.308771	15.539836	1.027947	16.0538095	5.2549615	SGTP	Alpha
63	17.28743		16.71573	0.5717	17.00158		SGTF	Alpha
63	12.387111	11.726233	11.497658	0.889453	11.9423845	-0.2161515	Norm	Other
63	23.456076		24.533827	-1.077751	23.9949515		SGTF	Alpha
63	25.173292	24.577621	23.67405	1.499242	24.423671	0.15395	Norm	Other
63	13.647436	14.553756	12.91297	0.734466	13.280203	1.273553	Norm	Other
63	10.935656	12.690237	11.926758	-0.991102	11.431207	1.25903	Norm	Other
63	20.840042	25.683603	20.574919	0.265123	20.7074805	4.9761225	SGTP	Alpha
63	13.756209	13.422869	12.806135	0.950074	13.281172	0.141697	Norm	Other
63	26.274305	26.899216	26.665052	-0.390747	26.4696785	0.4295375	Norm	Other
63	17.819038	18.318491	16.87497	0.944068	17.347004	0.971487	Norm	Other
63	15.75989	14.888807	14.271387	1.488503	15.0156385	-0.1268315	Norm	Other
63	14.591845	13.648748	13.6397295	0.9521155	14.11578725	-0.46703925	Norm	Other
63	12.939061	12.708958	12.619381	0.31968	12.779221	-0.070263	Norm	Other
63	23.773666	23.178698	22.871666	0.902	23.322666	-0.143968	Norm	Other
63	12.513426	13.57501	12.300742	0.212684	12.407084	1.167926	Norm	Other
63	10.722823		12.569002	-1.846179	11.6459125		SGTF	Alpha
63	13.688554	11.873561	12.541825	1.146729	13.1151895	-1.2416285	Norm	Other
63	22.732996	21.878462	21.683561	1.049435	22.2082785	-0.3298165	Norm	Other
63	22.339832	20.698933	20.505758	1.834074	21.422795	-0.723862	Norm	Other
63	25.180174		22.958607	2.221567	24.0693905		SGTF	Alpha
63	14.665601		16.712433	-2.046832	15.689017		SGTF	Alpha
63	15.323789	16.019918	15.000294	0.323495	15.1620415	0.8578765	Norm	Other
63	9.829576	12.63964	11.846324	-2.016748	10.83795	1.80169	Norm	Other
63	23.899183		23.07697	0.822213	23.4880765		SGTF	Alpha
63	11.577574		11.625323	-0.047749	11.6014485		SGTF	Alpha
63	8.971454	14.060176	10.786043	-1.814589	9.8787485	4.1814275	SGTP	Alpha
63	11.493956	12.379757	11.822137	-0.328181	11.6580465	0.7217105	Norm	Other
63	13.497377	14.972215	17.860636	-4.363259	15.6790065	-0.7067915	Norm	Other
63	18.622276	24.480879	18.268425	0.353851	18.4453505	6.0355285	SGTP	Alpha
63	19.610867	19.956984	19.629333	-0.018466	19.6201	0.336884	Norm	Other
63	10.465904	15.4256935	11.1717615	-0.7058575	10.81883275	4.60686075	SGTP	Alpha
63	20.8483		21.699404	-0.851104	21.273852		SGTF	Alpha
63	15.661567	16.761028	15.499099	0.162468	15.580333	1.180695	Norm	Other
63	7.897009		8.75479	-0.857781	8.3258995		SGTF	Alpha
63	22.952585	24.421467	22.548946	0.403639	22.7507655	1.6707015	Norm	Other
63	14.174112	13.47907	13.248152	0.92596	13.711132	-0.232062	Norm	Other
63	13.544425	14.007429	13.911239	-0.366814	13.727832	0.279597	Norm	Other
63	16.565792	17.335854	16.767305	-0.201513	16.6665485	0.6693055	Norm	Other
63	16.398636	16.921558	16.679817	-0.281181	16.5392265	0.3823315	Norm	Other
63	11.426387	12.422753	11.689532	-0.263145	11.5579595	0.8647935	Norm	Other
63	10.4827795	10.779918	9.857062	0.6257175	10.16992075	0.60999725	Norm	Other
63	16.282238	15.811008	15.669009	0.613229	15.9756235	-0.1646155	Norm	Other
63	13.394495	13.320047	12.770154	0.624341	13.0823245	0.2377225	Norm	Other
63	29.000528	14.640149	14.99732	14.003208	21.998924	-7.358775	Norm	Other
63	26.430134	23.037	22.846785	3.583349	24.6384595	-1.6014595	Norm	Other
63	13.690356	12.885018	12.334013	1.356343	13.0121845	-0.1271665	Norm	Other
63	19.069304	18.364264	17.56976	1.499544	18.319532	0.044732	Norm	Other
63	14.343073	14.1975	13.715371	0.627702	14.029222	0.168278	Norm	Other
63	11.688997	12.44795	12.227069	-0.538072	11.958033	0.489917	Norm	Other
63	17.847473	17.019337	16.836226	1.011247	17.3418495	-0.3225125	Norm	Other
63	12.368029	12.83126	12.484717	-0.116688	12.426373	0.404887	Norm	Other
63	13.190508		13.537554	-0.347046	13.364031		SGTF	Alpha
63	17.826336	18.180292	17.915571	-0.089235	17.8709535	0.3093385	Norm	Other
63	22.940657	21.54114	20.769615	2.171042	21.855136	-0.313996	Norm	Other
63	12.730368	15.04159	13.914963	-1.184595	13.3226655	1.7189245	Norm	Other
63	22.628073	21.200945	20.821545	1.806528	21.724809	-0.523864	Norm	Other
63	19.625	18.570227	18.144783	1.480217	18.8848915	-0.3146645	Norm	Other
63	16.701231	17.431833	16.42271	0.278521	16.5619705	0.8698625	Norm	Other
63	15.316913	14.682622	14.36632	0.950593	14.8416165	-0.1589945	Norm	Other
63	19.908934		20.261084	-0.35215	20.085009		SGTF	Alpha
63	12.101261	14.811933	14.286818	-2.185557	13.1940395	1.6178935	Norm	Other
63	21.88757	19.81343	19.000875	2.886695	20.4442225	-0.6307925	Norm	Other
63	19.30214	18.765268	17.606886	1.695254	18.454513	0.310755	Norm	Other
63	12.717786	13.164501	13.123808	-0.406022	12.920797	0.243704	Norm	Other
63	21.36112	20.34047	19.802868	1.558252	20.581994	-0.241524	Norm	Other
63	10.82137		12.483636	-1.662266	11.652503		SGTF	Alpha
63	10.324675	16.927597	10.250839	0.073836	10.287757	6.63984	SGTP	Alpha
63	13.976331	14.924724	14.227621	-0.25129	14.101976	0.822748	Norm	Other
63	26.68125	26.924156	26.255508	0.425742	26.468379	0.455777	Norm	Other
63	12.9495325	12.575888	12.350099	0.5994335	12.64981575	-0.07392775	Norm	Other
63	10.233324		11.468003	-1.234679	10.8506635		SGTF	Alpha
63	7.152382	8.874417	7.598572	-0.44619	7.375477	1.49894	Norm	Other
63	12.14613	12.811135	12.598155	-0.452025	12.3721425	0.4389925	Norm	Other
63	18.188765	17.480139	16.891232	1.297533	17.5399985	-0.0598595	Norm	Other
63	14.814616	15.247179	14.509899	0.304717	14.6622575	0.5849215	Norm	Other
63	24.780664	24.398314	23.992037	0.788627	24.3863505	0.0119635	Norm	Other
63	10.603769	11.466391	11.3561	-0.752331	10.9799345	0.4864565	Norm	Other
63	16.823797		16.702835	0.120962	16.763316		SGTF	Alpha
63	16.956007	16.719482	16.56769	0.388317	16.7618485	-0.0423665	Norm	Other
63	19.931578	19.363297	18.974205	0.957373	19.4528915	-0.0895945	Norm	Other
63	24.497902		24.737011	-0.239109	24.6174565		SGTF	Alpha
63	15.605457	15.481486	14.772848	0.832609	15.1891525	0.2923335	Norm	Other
63	22.974752		20.924265	2.050487	21.9495085		SGTF	Alpha
63	15.787853		15.649175	0.138678	15.718514		SGTF	Alpha
63	25.3851	24.895071	24.41728	0.96782	24.90119	-0.006119	Norm	Other
63	23.29372	22.666168	21.971386	1.322334	22.632553	0.033615	Norm	Other
63	16.639174		17.803484	-1.16431	17.221329		SGTF	Alpha
63	14.499103	16.71004	15.99347	-1.494367	15.2462865	1.4637535	Norm	Other
63	26.630585		26.257053	0.373532	26.443819		SGTF	Alpha
63	13.834655	14.549059	14.283165	-0.44851	14.05891	0.490149	Norm	Other
63	18.960678	19.074736	18.783178	0.1775	18.871928	0.202808	Norm	Other
63	14.284719	14.50422	14.636519	-0.3518	14.460619	0.043601	Norm	Other
63	15.904246	15.69825	15.071065	0.833181	15.4876555	0.2105945	Norm	Other
63	12.864133	14.591938	13.802319	-0.938186	13.333226	1.258712	Norm	Other
63	25.680288	24.946928	25.27381	0.406478	25.477049	-0.530121	Norm	Other
63	23.213734	23.722006	22.749313	0.464421	22.9815235	0.7404825	Norm	Other
63	14.985325	14.980087	13.995629	0.989696	14.490477	0.48961	Norm	Other
63	12.930238	14.2171955	13.835458	-0.90522	13.382848	0.8343475	Norm	Other
63	21.252522	21.265823	20.782272	0.47025	21.017397	0.248426	Norm	Other
63	22.409433		22.689543	-0.28011	22.549488		SGTF	Alpha
63	13.959319		14.479153	-0.519834	14.219236		SGTF	Alpha
63	26.640774	26.28926	26.059168	0.581606	26.349971	-0.060711	Norm	Other
63	17.39867	17.424099	16.677523	0.721147	17.0380965	0.3860025	Norm	Other
63	20.86166	21.21145	20.746103	0.115557	20.8038815	0.4075685	Norm	Other
63	13.556413	13.723989	13.260222	0.296191	13.4083175	0.3156715	Norm	Other
63	15.3237295	15.768751	17.094473	-1.7707435	16.20910125	-0.44035025	Norm	Other
63	19.727882		19.947514	-0.219632	19.837698		SGTF	Alpha
63	17.767893	18.715166	18.412018	-0.644125	18.0899555	0.6252105	Norm	Other
63	17.721848	18.337994	18.146494	-0.424646	17.934171	0.403823	Norm	Other
63	18.488018	18.48034	18.323507	0.164511	18.4057625	0.0745775	Norm	Other
63	16.658663	15.658497	15.204205	1.454458	15.931434	-0.272937	Norm	Other
63	15.240511	13.477135	13.289174	1.951337	14.2648425	-0.7877075	Norm	Other
63	13.248371	13.487041	13.025202	0.223169	13.1367865	0.3502545	Norm	Other
63	13.908022	13.682417	13.141821	0.766201	13.5249215	0.1574955	Norm	Other
63	16.144358	15.9313	15.501204	0.643154	15.822781	0.108519	Norm	Other
63	12.8596	14.498165	13.9966345	-1.1370345	13.42811725	1.07004775	Norm	Other
63	12.341562	11.343188	11.208675	1.132887	11.7751185	-0.4319305	Norm	Other
63	26.015547	27.948803	28.07673	-2.061183	27.0461385	0.9026645	Norm	Other
63	11.953803		12.5984745	-0.6446715	12.27613875		SGTF	Alpha
63	22.520788		23.022612	-0.501824	22.7717		SGTF	Alpha
63	15.482791	15.891798	15.610565	-0.127774	15.546678	0.34512	Norm	Other
63	23.266047	22.22403	21.596518	1.669529	22.4312825	-0.2072525	Norm	Other
63	17.52926	17.777466	17.06774	0.46152	17.2985	0.478966	Norm	Other
63	13.514108		13.184009	0.330099	13.3490585		SGTF	Alpha
63	12.356715	11.12978	11.015194	1.341521	11.6859545	-0.5561745	Norm	Other
63	12.447437	12.273691	11.554898	0.892539	12.0011675	0.2725235	Norm	Other
63	17.831001	18.58704	18.18423	-0.353229	18.0076155	0.5794245	Norm	Other
63	14.649965	14.853319	14.502985	0.14698	14.576475	0.276844	Norm	Other
63	21.008175	25.214071	20.835224	0.172951	20.9216995	4.2923715	SGTP	Alpha
63	14.785577	14.093022	13.861315	0.924262	14.323446	-0.230424	Norm	Other
63	22.47096	20.344349	20.556446	1.914514	21.513703	-1.169354	Norm	Other
63	15.927006	14.862009	15.357003	0.570003	15.6420045	-0.7799955	Norm	Other
63	18.825542	19.751986	19.253105	-0.427563	19.0393235	0.7126625	Norm	Other
63	26.299854	23.945751	24.861542	1.438312	25.580698	-1.634947	Norm	Other
63	22.614319	22.34971	21.93052	0.683799	22.2724195	0.0772905	Norm	Other
63	16.814224	16.392282	15.179588	1.634636	15.996906	0.395376	Norm	Other
63	22.31516	21.750238	21.411085	0.904075	21.8631225	-0.1128845	Norm	Other
63	9.516091	9.769033	7.9631033	1.5529877	8.73959715	1.02943585	Norm	Other
63	12.72454	12.713155	11.831991	0.892549	12.2782655	0.4348895	Norm	Other
63	17.480545	17.372774	16.538609	0.941936	17.009577	0.363197	Norm	Other
63	22.961945	21.69897	21.231169	1.730776	22.096557	-0.397587	Norm	Other
63	12.990414	12.426281	11.421469	1.568945	12.2059415	0.2203395	Norm	Other
63	13.196006	20.837038	13.831361	-0.635355	13.5136835	7.3233545	SGTP	Alpha
63	25.489204	24.20989	24.301298	1.187906	24.895251	-0.685361	Norm	Other
63	24.627949	24.708447	24.183107	0.444842	24.405528	0.302919	Norm	Other
63	10.344539		12.104733	-1.760194	11.224636		SGTF	Alpha
63	14.395443		15.771112	-1.375669	15.0832775		SGTF	Alpha
63	9.699107	9.682529	8.924789	0.774318	9.311948	0.370581	Norm	Other
63	19.37064	19.680464	19.384544	-0.013904	19.377592	0.302872	Norm	Other
63	8.297939	9.278584	8.430949	-0.13301	8.364444	0.91414	Norm	Other
63	14.685834		14.260454	0.42538	14.473144		SGTF	Alpha
63	24.437773	24.661608	24.225838	0.211935	24.3318055	0.3298025	Norm	Other
63	10.263853	10.719315	9.741005	0.522848	10.002429	0.716886	Norm	Other
63	21.122776		21.38288	-0.260104	21.252828		SGTF	Alpha
63	7.437496	9.314916	7.9008446	-0.4633486	7.6691703	1.6457457	Norm	Other
63	17.77007	18.582054	17.528105	0.241965	17.6490875	0.9329665	Norm	Other
63	19.979841	19.472548	18.753756	1.226085	19.3667985	0.1057495	Norm	Other
63	15.396456	14.507327	13.699382	1.697074	14.547919	-0.040592	Norm	Other
63	11.605054	13.440697	12.3447	-0.739646	11.974877	1.46582	Norm	Other
63	20.755005		21.466677	-0.711672	21.110841		SGTF	Alpha
63	22.758516	21.895935	21.506136	1.25238	22.132326	-0.236391	Norm	Other
63	22.85033	24.2072	23.376047	-0.525717	23.1131885	1.0940115	Norm	Other
63	23.818474	23.876629	23.539669	0.278805	23.6790715	0.1975575	Norm	Other
63	20.798738	20.684732	20.555271	0.243467	20.6770045	0.0077275	Norm	Other
63	19.470753	20.844004	20.198969	-0.728216	19.834861	1.009143	Norm	Other
63	17.230713	22.020433	18.738129	-1.507416	17.984421	4.036012	SGTP	Alpha
63	16.042187		15.838242	0.203945	15.9402145		SGTF	Alpha
63	12.86089	12.773458	12.392615	0.468275	12.6267525	0.1467055	Norm	Other
63	18.178902	17.159616	16.89533	1.283572	17.537116	-0.3775	Norm	Other
63	18.327467	17.120275	16.85774	1.469727	17.5926035	-0.4723285	Norm	Other
63	20.20203	19.319017	18.927298	1.274732	19.564664	-0.245647	Norm	Other
63	13.900218	13.005083	12.910527	0.989691	13.4053725	-0.4002895	Norm	Other
63	16.052189	24.416405	17.863874	-1.811685	16.9580315	7.4583735	SGTP	Alpha
63	12.922769	15.986788	15.846434	-2.923665	14.3846015	1.6021865	Norm	Other
63	6.574684	8.311614	7.6037292	-1.0290452	7.0892066	1.2224074	Norm	Other
63	14.182321	14.283824	13.795044	0.387277	13.9886825	0.2951415	Norm	Other
63	13.235893	18.255201	12.965799	0.270094	13.100846	5.154355	SGTP	Alpha
63	14.366461	12.855376	12.392038	1.974423	13.3792495	-0.5238735	Norm	Other
63	19.866255	19.901882	19.501644	0.364611	19.6839495	0.2179325	Norm	Other
63	18.954004	17.9502	17.256226	1.697778	18.105115	-0.154915	Norm	Other
63	13.747184	15.135324	14.57739	-0.830206	14.162287	0.973037	Norm	Other
63	14.857195	11.98021	10.878089	3.979106	12.867642	-0.887432	Norm	Other
63	12.95316	13.751492	12.729423	0.223737	12.8412915	0.9102005	Norm	Other
63	12.677219	18.23555	13.3484955	-0.6712765	13.01285725	5.22269275	SGTP	Alpha
63	14.508532	15.2064905	14.901983	-0.393451	14.7052575	0.501233	Norm	Other
63	19.8499	19.061218	18.886282	0.963618	19.368091	-0.306873	Norm	Other
63	18.111721	17.812147	17.749857	0.361864	17.930789	-0.118642	Norm	Other
63	16.650036	21.356682	16.446531	0.203505	16.5482835	4.8083985	SGTP	Alpha
63	20.986238	26.253736	21.361025	-0.374787	21.1736315	5.0801045	SGTP	Alpha
63	24.577261		24.580826	-0.003565	24.5790435		SGTF	Alpha
63	10.206174		12.767901	-2.561727	11.4870375		SGTF	Alpha
63	15.569161	14.70297	14.709452	0.859709	15.1393065	-0.4363365	Norm	Other
63	20.20577	19.17563	18.63237	1.5734	19.41907	-0.24344	Norm	Other
63	14.936704	14.70321	13.875249	1.061455	14.4059765	0.2972335	Norm	Other
63	17.298367	17.245205	17.293592	0.004775	17.2959795	-0.0507745	Norm	Other
63	21.0937	20.293915	20.726131	0.367569	20.9099155	-0.6160005	Norm	Other
63	16.868336	15.629653	14.400157	2.468179	15.6342465	-0.0045935	Norm	Other
63	10.326123	11.198114	9.889594	0.436529	10.1078585	1.0902555	Norm	Other
63	27.23837	27.393173	26.799473	0.438897	27.0189215	0.3742515	Norm	Other
63	21.986567	21.626902	20.794807	1.19176	21.390687	0.236215	Norm	Other
63	14.04436	14.3388815	13.676737	0.367623	13.8605485	0.478333	Norm	Other
63	18.84473	17.771126	17.429379	1.415351	18.1370545	-0.3659285	Norm	Other
63	14.689714	13.568947	13.16125	1.528464	13.925482	-0.356535	Norm	Other
63	25.685884	24.642792	24.483807	1.202077	25.0848455	-0.4420535	Norm	Other
63	15.964944	15.711384	14.270663	1.694281	15.1178035	0.5935805	Norm	Other
63	12.665751	13.804478	12.8046465	-0.1388955	12.73519875	1.06927925	Norm	Other
63	13.564671		13.848626	-0.283955	13.7066485		SGTF	Alpha
63	18.76878	23.999264	18.510109	0.258671	18.6394445	5.3598195	SGTP	Alpha
63	18.215134	17.793318	17.624966	0.590168	17.92005	-0.126732	Norm	Other
63	12.646055	13.152972	12.758856	-0.112801	12.7024555	0.4505165	Norm	Other
63	13.428985		13.384033	0.044952	13.406509		SGTF	Alpha
63	14.565164	13.661633	13.493805	1.071359	14.0294845	-0.3678515	Norm	Other
63	17.117298	15.773013	15.213198	1.9041	16.165248	-0.392235	Norm	Other
63	24.522581	25.245016	24.633303	-0.110722	24.577942	0.667074	Norm	Other
63	18.812136	19.727903	18.813581	-0.001445	18.8128585	0.9150445	Norm	Other
63	28.863203	26.963476	26.876799	1.986404	27.870001	-0.906525	Norm	Other
63	12.058217	13.971712	13.476263	-1.418046	12.76724	1.204472	Norm	Other
63	22.168413	21.648052	21.278028	0.890385	21.7232205	-0.0751685	Norm	Other
63	23.175419	22.858507	22.670328	0.505091	22.9228735	-0.0643665	Norm	Other
63	16.703537	15.373527	15.313242	1.390295	16.0083895	-0.6348625	Norm	Other
63	22.517403	21.482353	20.754255	1.763148	21.635829	-0.153476	Norm	Other
63	10.025707	11.8051	11.237789	-1.212082	10.631748	1.173352	Norm	Other
63	16.8547		16.176878	0.677822	16.515789		SGTF	Alpha
63	24.737898	24.835253	24.300148	0.43775	24.519023	0.31623	Norm	Other
63	13.23737	13.139669	12.5174675	0.7199025	12.87741875	0.26225025	Norm	Other
63	15.498106	15.306632	14.7864895	0.7116165	15.14229775	0.16433425	Norm	Other
63	15.683378	14.360346	13.896068	1.78731	14.789723	-0.429377	Norm	Other
63	16.785664		17.307465	-0.521801	17.0465645		SGTF	Alpha
63	19.97126	25.379646	20.333836	-0.362576	20.152548	5.227098	SGTP	Alpha
63	20.467443	19.047361	19.35381	1.113633	19.9106265	-0.8632655	Norm	Other
63	12.480174	13.731611	13.531787	-1.051613	13.0059805	0.7256305	Norm	Other
63	25.429749		25.811205	-0.381456	25.620477		SGTF	Alpha
63	26.696213		26.215424	0.480789	26.4558185		SGTF	Alpha
63	19.470978	18.992226	18.564728	0.90625	19.017853	-0.025627	Norm	Other
63	21.76284	21.131176	20.546576	1.216264	21.154708	-0.023532	Norm	Other
63	28.42462	26.566647	26.65871	1.76591	27.541665	-0.975018	Norm	Other
63	13.526431	13.723234	13.298441	0.22799	13.412436	0.310798	Norm	Other
63	16.400314	15.862173	15.734511	0.665803	16.0674125	-0.2052395	Norm	Other
63	28.761677		28.004545	0.757132	28.383111		SGTF	Alpha
63	25.878977	25.583916	25.48112	0.397857	25.6800485	-0.0961325	Norm	Other
63	16.979927	23.195755	17.259789	-0.279862	17.119858	6.075897	SGTP	Alpha
63	24.090246	22.606339	22.654678	1.435568	23.372462	-0.766123	Norm	Other
63	17.290226	17.239822	20.103642	-2.813416	18.696934	-1.457112	Norm	Other
63	19.90795	19.714596	19.395296	0.512654	19.651623	0.062973	Norm	Other
63	29.903746	29.264366	28.697449	1.206297	29.3005975	-0.0362315	Norm	Other
63	12.648339	12.531421	11.922708	0.725631	12.2855235	0.2458975	Norm	Other
63	16.515844	16.65282	16.52265	-0.006806	16.519247	0.133573	Norm	Other
63	19.547817	18.887619	18.140944	1.406873	18.8443805	0.0432385	Norm	Other
63	12.981505	12.707511	11.985433	0.996072	12.483469	0.224042	Norm	Other
63	22.375713	20.204962	19.393318	2.982395	20.8845155	-0.6795535	Norm	Other
63	27.352104	26.34433	25.837185	1.514919	26.5946445	-0.2503145	Norm	Other
63	19.516958	20.54313	18.7861	0.730858	19.151529	1.391601	Norm	Other
63	24.905155	24.29589	23.963083	0.942072	24.434119	-0.138229	Norm	Other
63	23.005564	23.804401	23.36097	-0.355406	23.183267	0.621134	Norm	Other
63	18.571495		18.538532	0.032963	18.5550135		SGTF	Alpha
64	19.48642		18.921513	0.564907	19.2039665		SGTF	Alpha
64	19.978674	21.255064	20.56782	-0.589146	20.273247	0.981817	Norm	Other
64	8.319022		10.229797	-1.910775	9.2744095		SGTF	Alpha
64	13.472491	14.170746	13.4969635	-0.0244725	13.48472725	0.68601875	Norm	Other
64	14.173132	14.692725	14.662598	-0.489466	14.417865	0.27486	Norm	Other
64	25.626534	25.782734	25.5175	0.109034	25.572017	0.210717	Norm	Other
64	24.3319	23.193474	22.905157	1.426743	23.6185285	-0.4250545	Norm	Other
64	18.90086	17.966135	17.623413	1.277447	18.2621365	-0.2960015	Norm	Other
64	18.371605	17.278952	16.34267	2.028935	17.3571375	-0.0781855	Norm	Other
64	11.773569	11.556644	10.980732	0.792837	11.3771505	0.1794935	Norm	Other
64	14.72205		14.620714	0.101336	14.671382		SGTF	Alpha
64	15.689453	15.471632	14.938803	0.75065	15.314128	0.157504	Norm	Other
64	12.915635	13.243166	12.685503	0.230132	12.800569	0.442597	Norm	Other
64	9.666642	11.493096	11.237859	-1.571217	10.4522505	1.0408455	Norm	Other
64	21.998081	21.515823	21.132603	0.865478	21.565342	-0.049519	Norm	Other
64	18.594267	19.718842	19.157236	-0.562969	18.8757515	0.8430905	Norm	Other
64	14.285944	13.928171	13.716343	0.569601	14.0011435	-0.0729725	Norm	Other
64	19.278215		20.466974	-1.188759	19.8725945		SGTF	Alpha
64	17.081968		17.906897	-0.824929	17.4944325		SGTF	Alpha
64	12.3836155		12.3071995	0.076416	12.3454075		SGTF	Alpha
65	21.567936	22.955225	22.649305	-1.081369	22.1086205	0.8466045	Norm	Other
65	11.23106	13.901101	12.563857	-1.332797	11.8974585	2.0036425	Norm	Other
65	16.786568	14.876398	14.472277	2.314291	15.6294225	-0.7530245	Norm	Other
65	14.377865	13.881171	13.161519	1.216346	13.769692	0.111479	Norm	Other
65	25.254295	25.362123	24.274149	0.980146	24.764222	0.597901	Norm	Other
65	21.893803		21.49876	0.395043	21.6962815		SGTF	Alpha
65	20.780664	20.063725	18.985258	1.795406	19.882961	0.180764	Norm	Other
65	15.951276	16.244675	15.610089	0.341187	15.7806825	0.4639925	Norm	Other
65	18.638588	24.14238	18.4536	0.184988	18.546094	5.596286	SGTP	Alpha
65	16.163073	15.764401	14.876287	1.286786	15.51968	0.244721	Norm	Other
65	17.407091	18.55329	17.447231	-0.04014	17.427161	1.126129	Norm	Other
65	16.192347	15.759847	14.932458	1.259889	15.5624025	0.1974445	Norm	Other
65	9.476009	12.120993	11.46796	-1.991951	10.4719845	1.6490085	Norm	Other
65	23.14722	23.728067	23.105127	0.042093	23.1261735	0.6018935	Norm	Other
65	18.815725	19.429937	19.462986	-0.647261	19.1393555	0.2905815	Norm	Other
65	14.281712	14.764719	14.400343	-0.118631	14.3410275	0.4236915	Norm	Other
65	18.171633	18.01195	17.738424	0.433209	17.9550285	0.0569215	Norm	Other
65	22.388916	22.141075	21.422804	0.966112	21.90586	0.235215	Norm	Other
65	12.649502	19.104614	13.121324	-0.471822	12.885413	6.219201	SGTP	Alpha
65	16.836786	17.06999	16.504848	0.331938	16.670817	0.399173	Norm	Other
65	17.57121	18.831354	17.474009	0.097201	17.5226095	1.3087445	Norm	Other
65	22.726349	24.339159	24.077589	-1.35124	23.401969	0.93719	Norm	Other
65	12.58746	13.663887	13.148844	-0.561384	12.868152	0.795735	Norm	Other
65	12.796325	12.903194	12.90551	-0.109185	12.8509175	0.0522765	Norm	Other
65	15.630168	17.80883	17.375813	-1.745645	16.5029905	1.3058395	Norm	Other
65	9.212703	11.843867	10.767006	-1.554303	9.9898545	1.8540125	Norm	Other
65	18.412811	17.735195	17.170525	1.242286	17.791668	-0.056473	Norm	Other
65	14.222158	13.263215	13.516857	0.705301	13.8695075	-0.6062925	Norm	Other
65	15.841258	15.205242	14.416286	1.424972	15.128772	0.07647	Norm	Other
65	14.15093	13.460036	12.942388	1.208542	13.546659	-0.086623	Norm	Other
65	19.968931	20.62002	19.994944	-0.026013	19.9819375	0.6380825	Norm	Other
65	13.978889	13.75549	13.2265005	0.7523885	13.60269475	0.15279525	Norm	Other
65	16.35644	15.479981	15.222888	1.133552	15.789664	-0.309683	Norm	Other
65	10.611222	13.556872	12.370863	-1.759641	11.4910425	2.0658295	Norm	Other
65	13.617288		12.494982	1.122306	13.056135		SGTF	Alpha
65	22.447702	20.231075	20.409225	2.038477	21.4284635	-1.1973885	Norm	Other
65	14.255975	13.909779	13.411776	0.844199	13.8338755	0.0759035	Norm	Other
65	18.262655	17.454103	16.907639	1.355016	17.585147	-0.131044	Norm	Other
65	18.696966	19.401287	18.894909	-0.197943	18.7959375	0.6053495	Norm	Other
65	9.726174	11.70408	10.741624	-1.01545	10.233899	1.470181	Norm	Other
65	19.668652	19.168106	19.22174	0.446912	19.445196	-0.27709	Norm	Other
65	12.767567		11.515812	1.251755	12.1416895		SGTF	Alpha
65	14.661964	13.7111225	13.460733	1.201231	14.0613485	-0.350226	Norm	Other
65	16.833313		17.34664	-0.513327	17.0899765		SGTF	Alpha
65	10.21346		11.41808	-1.20462	10.81577		SGTF	Alpha
65	11.778299	11.575398	10.130171	1.648128	10.954235	0.621163	Norm	Other
65	11.637791		10.80418	0.833611	11.2209855		SGTF	Alpha
65	16.210554	18.165554	17.340862	-1.130308	16.775708	1.389846	Norm	Other
65	11.945919	10.911071	9.603492	2.342427	10.7747055	0.1363655	Norm	Other
65	24.6687	25.401707	22.96239	1.70631	23.815545	1.586162	Norm	Other
65	14.86326		14.3626	0.50066	14.61293		SGTF	Alpha
65	13.379032	13.280476	12.646274	0.732758	13.012653	0.267823	Norm	Other
65	12.539501	11.859802	11.632575	0.906926	12.086038	-0.226236	Norm	Other
65	11.571479	13.634623	13.371996	-1.800517	12.4717375	1.1628855	Norm	Other
65	12.890673		14.337819	-1.447146	13.614246		SGTF	Alpha
65	12.52823	12.346685	12.074147	0.454083	12.3011885	0.0454965	Norm	Other
65	19.61446	20.833637	21.283066	-1.668606	20.448763	0.384874	Norm	Other
65	22.483866	21.523571	21.15634	1.327526	21.820103	-0.296532	Norm	Other
65	15.833776	15.369598	15.172262	0.661514	15.503019	-0.133421	Norm	Other
65	13.350572	12.9491005	12.490732	0.85984	12.920652	0.0284485	Norm	Other
65	22.938866	22.489264	21.392408	1.546458	22.165637	0.323627	Norm	Other
65	10.929239		9.813351	1.115888	10.371295		SGTF	Alpha
65	11.890538	11.873263	11.1003685	0.7901695	11.49545325	0.37780975	Norm	Other
65	20.683567	19.64443	19.552963	1.130604	20.118265	-0.473835	Norm	Other
65	18.819704	17.54459	17.169607	1.650097	17.9946555	-0.4500655	Norm	Other
65	18.503693	17.474245	17.196743	1.30695	17.850218	-0.375973	Norm	Other
65	7.8579516		8.336282	-0.4783304	8.0971168		SGTF	Alpha
65	18.247536	17.946047	17.574999	0.672537	17.9112675	0.0347795	Norm	Other
65	13.654443	12.641642	12.563819	1.090624	13.109131	-0.467489	Norm	Other
65	16.440174	14.795316	14.491555	1.948619	15.4658645	-0.6705485	Norm	Other
65	22.251865	24.788467	24.212746	-1.960881	23.2323055	1.5561615	Norm	Other
65	15.431355	24.15755	15.517672	-0.086317	15.4745135	8.6830365	SGTP	Alpha
65	15.623783	16.306261	15.283014	0.340769	15.4533985	0.8528625	Norm	Other
65	13.841843	14.990519	14.404197	-0.562354	14.12302	0.867499	Norm	Other
65	10.499401	13.622318	12.385081	-1.88568	11.442241	2.180077	Norm	Other
65	19.66059	25.61755	19.863363	-0.202773	19.7619765	5.8555735	SGTP	Alpha
65	21.191889	20.849764	20.426855	0.765034	20.809372	0.040392	Norm	Other
65	17.875505	16.466864	16.01529	1.860215	16.9453975	-0.4785335	Norm	Other
65	11.41085		10.682027	0.728823	11.0464385		SGTF	Alpha
65	14.826522	15.199391	14.511908	0.314614	14.669215	0.530176	Norm	Other
65	19.757906	22.989079	18.57845	1.179456	19.168178	3.820901	Norm	Alpha
65	13.978411	19.862684	15.239307	-1.260896	14.608859	5.253825	SGTP	Other
65	22.439322	21.600431	21.292515	1.146807	21.8659185	-0.2654875	Norm	Other
65	15.435205	14.51037	13.969454	1.465751	14.7023295	-0.1919595	Norm	Other
65	24.432001	27.56703	23.583324	0.848677	24.0076625	3.5593675	Norm	Alpha
65	24.80262	23.390526	23.488071	1.314549	24.1453455	-0.7548195	Norm	Other
65	11.519203		9.967164	1.552039	10.7431835		SGTF	Alpha
65	14.6452265	14.773617	14.139005	0.5062215	14.39211575	0.38150125	Norm	Other
65	11.088074	15.296366	13.512306	-2.424232	12.30019	2.996176	Norm	Other
65	15.535355	14.868836	14.26596	1.269395	14.9006575	-0.0318215	Norm	Other
65	24.146223	24.79772	24.58681	-0.440587	24.3665165	0.4312035	Norm	Other
65	18.679415	19.267967	18.744127	-0.064712	18.711771	0.556196	Norm	Other
65	28.437998	26.718264	25.561192	2.876806	26.999595	-0.281331	Norm	Other
65	16.16335	14.880412	13.750255	2.413095	14.9568025	-0.0763905	Norm	Other
65	16.39822	15.828977	15.38206	1.01616	15.89014	-0.061163	Norm	Other
65	18.844458	20.395178	19.899826	-1.055368	19.372142	1.023036	Norm	Other
65	24.191113	24.62876	24.126732	0.064381	24.1589225	0.4698375	Norm	Other
65	16.688957	16.628513	16.085129	0.603828	16.387043	0.24147	Norm	Other
65	17.872633	18.336607	17.678823	0.19381	17.775728	0.560879	Norm	Other
65	16.866833	16.94364	16.597408	0.269425	16.7321205	0.2115195	Norm	Other
65	17.419706	17.395586	16.836033	0.583673	17.1278695	0.2677165	Norm	Other
65	18.66191	25.535643	19.288914	-0.627004	18.975412	6.560231	SGTP	Alpha
65	15.702694	15.17111	14.499527	1.203167	15.1011105	0.0699995	Norm	Other
65	24.642933	24.360363	23.767082	0.875851	24.2050075	0.1553555	Norm	Other
65	12.664933	12.213724	10.080231	2.584702	11.372582	0.841142	Norm	Other
65	15.382653	14.740224	14.146731	1.235922	14.764692	-0.024468	Norm	Other
65	20.290161	19.786026	19.390396	0.899765	19.8402785	-0.0542525	Norm	Other
65	20.57472	21.19727	20.73931	-0.16459	20.657015	0.540255	Norm	Other
65	15.254057	16.348005	15.320908	-0.066851	15.2874825	1.0605225	Norm	Other
65	23.25361	22.225225	21.58771	1.6659	22.42066	-0.195435	Norm	Other
65	10.790283	17.375193	11.696716	-0.906433	11.2434995	6.1316935	SGTP	Alpha
65	17.65159	18.17625	16.553333	1.098257	17.1024615	1.0737885	Norm	Other
65	22.861357	21.749105	20.29598	2.565377	21.5786685	0.1704365	Norm	Other
65	15.718233	14.902535	13.904135	1.814098	14.811184	0.091351	Norm	Other
65	17.636892	22.617764	17.98223	-0.345338	17.809561	4.808203	SGTP	Alpha
65	15.728463	14.772561	14.363343	1.36512	15.045903	-0.273342	Norm	Other
65	12.974816	13.667113	12.340971	0.633845	12.6578935	1.0092195	Norm	Other
65	17.611107	17.511982	16.90656	0.704547	17.2588335	0.2531485	Norm	Other
65	21.54046	21.65316	21.505135	0.035325	21.5227975	0.1303625	Norm	Other
65	11.3405695	11.547202	10.32566	1.0149095	10.83311475	0.71408725	Norm	Other
65	12.15484	11.471658	11.310402	0.844438	11.732621	-0.260963	Norm	Other
65	19.319113	19.35406	18.989428	0.329685	19.1542705	0.1997895	Norm	Other
65	20.002161	19.723633	19.49318	0.508981	19.7476705	-0.0240375	Norm	Other
65	17.016945	16.182552	15.476328	1.540617	16.2466365	-0.0640845	Norm	Other
65	13.76864	15.663607	13.14318	0.62546	13.45591	2.207697	Norm	Other
65	18.307383	17.988611	16.88784	1.419543	17.5976115	0.3909995	Norm	Other
65	25.294645	25.660059	24.188625	1.10602	24.741635	0.918424	Norm	Other
65	14.977156	15.152632	14.8189125	0.1582435	14.89803425	0.25459775	Norm	Other
65	25.801313	25.105272	23.85255	1.948763	24.8269315	0.2783405	Norm	Other
65	16.975782	17.956957	17.277819	-0.302037	17.1268005	0.8301565	Norm	Other
65	23.553661		23.545876	0.007785	23.5497685		SGTF	Alpha
65	9.336366	11.791442	11.893606	-2.55724	10.614986	1.176456	Norm	Other
65	12.521189	13.355263	12.988568	-0.467379	12.7548785	0.6003845	Norm	Other
65	11.396723	10.892254	11.301104	0.095619	11.3489135	-0.4566595	Norm	Other
65	11.323693	11.634382	11.270302	0.053391	11.2969975	0.3373845	Norm	Other
65	15.629909	14.56862	14.484699	1.14521	15.057304	-0.488684	Norm	Other
65	20.504963	20.623117	20.571856	-0.066893	20.5384095	0.0847075	Norm	Other
65	13.729215	13.78701	12.653246	1.075969	13.1912305	0.5957795	Norm	Other
65	19.589804		19.327505	0.262299	19.4586545		SGTF	Alpha
65	17.982058	18.199928	17.356882	0.625176	17.66947	0.530458	Norm	Other
65	12.271163	17.287027	10.803536	1.467627	11.5373495	5.7496775	SGTP	Alpha
65	14.336213	16.959232	16.26357	-1.927357	15.2998915	1.6593405	Norm	Other
65	18.357018	18.349169	17.914007	0.443011	18.1355125	0.2136565	Norm	Other
65	24.483484	23.786175	23.639822	0.843662	24.061653	-0.275478	Norm	Other
65	15.2358675	14.266921	13.723788	1.5120795	14.47982775	-0.21290675	Norm	Other
65	26.698336	25.756052	25.533508	1.164828	26.115922	-0.35987	Norm	Other
65	16.226776	15.961701	15.768874	0.457902	15.997825	-0.036124	Norm	Other
65	14.680251	14.01436	13.909125	0.771126	14.294688	-0.280328	Norm	Other
65	22.56807	22.70629	22.211624	0.356446	22.389847	0.316443	Norm	Other
65	17.468897		17.392591	0.076306	17.430744		SGTF	Alpha
66	16.702576	16.615742	15.801154	0.901422	16.251865	0.363877	Norm	Other
66	24.557894	22.663172	21.955832	2.602062	23.256863	-0.593691	Norm	Other
66	9.91737		9.904071	0.013299	9.9107205		SGTF	Alpha
66	14.913497	15.534242	15.199905	-0.286408	15.056701	0.477541	Norm	Other
66	12.867815	12.237751	11.173767	1.694048	12.020791	0.21696	Norm	Other
66	17.514612	17.426237	15.971308	1.543304	16.74296	0.683277	Norm	Other
66	11.232693	12.595155	10.0348215	1.1978715	10.63375725	1.96139775	Norm	Other
66	20.77378	20.667347	20.193995	0.579785	20.4838875	0.1834595	Norm	Other
66	10.983852	17.186548	11.71616	-0.732308	11.350006	5.836542	SGTP	Alpha
66	20.840424		20.393202	0.447222	20.616813		SGTF	Alpha
66	10.790342	12.979436	12.806027	-2.015685	11.7981845	1.1812515	Norm	Other
66	12.550002		12.766792	-0.21679	12.658397		SGTF	Alpha
66	11.311253		11.715343	-0.40409	11.513298		SGTF	Alpha
66	20.763945	19.928503	19.580814	1.183131	20.1723795	-0.2438765	Norm	Other
66	16.847088		16.982279	-0.135191	16.9146835		SGTF	Alpha
66	26.68384	27.999632	27.600513	-0.916673	27.1421765	0.8574555	Norm	Other
66	20.355202	18.832088	18.49402	1.861182	19.424611	-0.592523	Norm	Other
66	14.707267	15.37457	14.525175	0.182092	14.616221	0.758349	Norm	Other
66	25.460527	27.021986	26.308517	-0.84799	25.884522	1.137464	Norm	Other
66	23.785648	23.533014	22.85371	0.931938	23.319679	0.213335	Norm	Other
66	19.25195	19.884949	19.561977	-0.310027	19.4069635	0.4779855	Norm	Other
66	10.1799555	11.641265	10.576558	-0.3966025	10.37825675	1.26300825	Norm	Other
66	16.150755	15.723338	15.181221	0.969534	15.665988	0.05735	Norm	Other
66	13.699996	19.312778	13.274017	0.425979	13.4870065	5.8257715	SGTP	Alpha
66	8.865294	11.203995	9.786942	-0.921648	9.326118	1.877877	Norm	Other
66	21.039812	24.655287	21.173937	-0.134125	21.1068745	3.5484125	Norm	Alpha
66	19.876019	24.249725	20.34538	-0.469361	20.1106995	4.1390255	SGTP	Alpha
66	25.028826	23.47193	24.090282	0.938544	24.559554	-1.087624	Norm	Other
66	11.885083	14.438447	13.760682	-1.875599	12.8228825	1.6155645	Norm	Other
66	20.533566	20.97691	20.252085	0.281481	20.3928255	0.5840845	Norm	Other
66	13.502002	12.422596	11.307932	2.19407	12.404967	0.017629	Norm	Other
66	15.466612	17.43031	16.620079	-1.153467	16.0433455	1.3869645	Norm	Other
66	12.401827	15.430586	13.169945	-0.768118	12.785886	2.6447	Norm	Other
66	22.403603	22.600338	21.94368	0.459923	22.1736415	0.4266965	Norm	Other
66	23.39079	22.093302	21.246452	2.144338	22.318621	-0.225319	Norm	Other
66	19.172699		19.708305	-0.535606	19.440502		SGTF	Alpha
66	19.5159	20.29462	19.10533	0.41057	19.310615	0.984005	Norm	Other
66	11.655298	12.68751	12.397349	-0.742051	12.0263235	0.6611865	Norm	Other
66	9.136484	11.669624	10.553723	-1.417239	9.8451035	1.8245205	Norm	Other
66	10.994333		10.797163	0.19717	10.895748		SGTF	Alpha
66	18.992714	17.895622	17.877386	1.115328	18.43505	-0.539428	Norm	Other
66	14.527517	16.690042	16.197704	-1.670187	15.3626105	1.3274315	Norm	Other
66	19.781076	17.659967	17.817238	1.963838	18.799157	-1.13919	Norm	Other
66	17.755697	18.04474	17.601532	0.154165	17.6786145	0.3661255	Norm	Other
66	12.928203	12.061673	11.495083	1.43312	12.211643	-0.14997	Norm	Other
66	16.4868	16.746666	15.762815	0.723985	16.1248075	0.6218585	Norm	Other
66	13.809167	13.137968	12.447266	1.361901	13.1282165	0.0097515	Norm	Other
66	14.575906	20.309757	15.327617	-0.751711	14.9517615	5.3579955	SGTP	Alpha
66	21.995832	20.968933	20.78468	1.211152	21.390256	-0.421323	Norm	Other
66	15.735612	14.792138	14.395478	1.340134	15.065545	-0.273407	Norm	Other
66	13.1465		12.864872	0.281628	13.005686		SGTF	Alpha
66	14.75429	14.335385	13.560097	1.194193	14.1571935	0.1781915	Norm	Other
66	19.885227	19.771952	19.445375	0.439852	19.665301	0.106651	Norm	Other
66	17.882475	17.298262	17.115707	0.766768	17.499091	-0.200829	Norm	Other
66	15.813784	14.715368	13.542063	2.271721	14.6779235	0.0374445	Norm	Other
66	17.690865	17.639517	16.73062	0.960245	17.2107425	0.4287745	Norm	Other
66	23.59552		22.808266	0.787254	23.201893		SGTF	Alpha
66	16.157686	21.839985	16.484509	-0.326823	16.3210975	5.5188875	SGTP	Alpha
66	15.3334875	15.423445	14.483678	0.8498095	14.90858275	0.51486225	Norm	Other
66	9.644815	11.119115	10.161211	-0.516396	9.903013	1.216102	Norm	Other
66	16.926533	16.270323	15.808612	1.117921	16.3675725	-0.0972495	Norm	Other
66	11.764081	12.444548	11.562274	0.201807	11.6631775	0.7813705	Norm	Other
66	16.26024	16.529745	15.820452	0.439788	16.040346	0.489399	Norm	Other
66	16.235815		17.200521	-0.964706	16.718168		SGTF	Alpha
66	24.733027		24.21523	0.517797	24.4741285		SGTF	Alpha
66	27.791338	27.234503	25.843845	1.947493	26.8175915	0.4169115	Norm	Other
66	16.828606		16.176619	0.651987	16.5026125		SGTF	Alpha
66	8.661443	11.476041	11.872919	-3.211476	10.267181	1.20886	Norm	Other
66	18.280403		17.3967	0.883703	17.8385515		SGTF	Alpha
66	10.195809		10.641677	-0.445868	10.418743		SGTF	Alpha
66	14.064045	14.575232	13.471304	0.592741	13.7676745	0.8075575	Norm	Other
66	8.7282915	10.314565	8.770472	-0.0421805	8.74938175	1.56518325	Norm	Other
66	14.784134	15.218825	14.509308	0.274826	14.646721	0.572104	Norm	Other
66	8.695878	11.43392	10.342815	-1.646937	9.5193465	1.9145735	Norm	Other
66	11.822164	11.876112	10.407967	1.414197	11.1150655	0.7610465	Norm	Other
66	19.037594	18.546347	17.502016	1.535578	18.269805	0.276542	Norm	Other
66	17.312199	16.426773	15.973711	1.338488	16.642955	-0.216182	Norm	Other
66	19.703247	20.438688	20.012188	-0.308941	19.8577175	0.5809705	Norm	Other
66	13.11856	13.214172	12.846006	0.272554	12.982283	0.231889	Norm	Other
66	15.975914	17.274944	16.740772	-0.764858	16.358343	0.916601	Norm	Other
66	19.167713	22.315392	19.01843	0.149283	19.0930715	3.2223205	Norm	Alpha
66	22.162329	22.010248	21.881077	0.281252	22.021703	-0.011455	Norm	Other
66	12.840207	12.548607	12.124321	0.715886	12.482264	0.066343	Norm	Other
66	18.219604	17.362926	17.109377	1.110227	17.6644905	-0.3015645	Norm	Other
66	15.205835	14.793501	13.802657	1.403178	14.504246	0.289255	Norm	Other
66	14.409821	15.556981	14.538349	-0.128528	14.474085	1.082896	Norm	Other
66	17.27009	18.297844	17.680191	-0.410101	17.4751405	0.8227035	Norm	Other
66	22.24922	20.621168	20.981956	1.267264	21.615588	-0.99442	Norm	Other
66	20.057545	14.584786	15.586601	4.470944	17.822073	-3.237287	Norm	Other
66	16.225689	15.5391655	15.228679	0.99701	15.727184	-0.1880185	Norm	Other
66	9.650478		10.233736	-0.583258	9.942107		SGTF	Alpha
66	8.850737		10.635524	-1.784787	9.7431305		SGTF	Alpha
66	14.961387	19.85147	15.597523	-0.636136	15.279455	4.572015	SGTP	Alpha
66	17.641077	17.663095	16.61862	1.022457	17.1298485	0.5332465	Norm	Other
66	23.744013	22.953081	21.915045	1.828968	22.829529	0.123552	Norm	Other
66	12.54369	11.976159	11.443197	1.100493	11.9934435	-0.0172845	Norm	Other
66	24.808636	26.163986	25.097837	-0.289201	24.9532365	1.2107495	Norm	Other
66	13.543448	13.819503	13.338871	0.204577	13.4411595	0.3783435	Norm	Other
66	8.359009	10.366721	8.927575	-0.568566	8.643292	1.723429	Norm	Other
66	15.211884	15.749571	15.019696	0.192188	15.11579	0.633781	Norm	Other
66	14.413893	16.522118	15.61682	-1.202927	15.0153565	1.5067615	Norm	Other
66	21.78074		23.869364	-2.088624	22.825052		SGTF	Alpha
66	20.261147	19.438059	18.733255	1.527892	19.497201	-0.059142	Norm	Other
66	8.826572	9.522591	8.295663	0.530909	8.5611175	0.9614735	Norm	Other
66	19.907463	19.31366	18.999632	0.907831	19.4535475	-0.1398875	Norm	Other
66	14.7662945	14.744147	14.713349	0.0529455	14.73982175	0.00432525	Norm	Other
66	23.182102	22.48289	20.599758	2.582344	21.89093	0.59196	Norm	Other
66	27.7619	26.76088	26.270376	1.491524	27.016138	-0.255258	Norm	Other
66	20.214209	20.417196	19.521015	0.693194	19.867612	0.549584	Norm	Other
66	19.175669	17.97524	17.426186	1.749483	18.3009275	-0.3256875	Norm	Other
66	18.969677	20.761164	19.810179	-0.840502	19.389928	1.371236	Norm	Other
66	13.889784	12.968923	12.328112	1.561672	13.108948	-0.140025	Norm	Other
66	14.489975	14.4938135	13.508241	0.981734	13.999108	0.4947055	Norm	Other
66	14.712552	14.248412	13.674037	1.038515	14.1932945	0.0551175	Norm	Other
66	13.242313	14.255566	13.607903	-0.36559	13.425108	0.830458	Norm	Other
66	24.17083	24.710033	22.801514	1.369316	23.486172	1.223861	Norm	Other
66	26.433771	26.21663	25.695147	0.738624	26.064459	0.152171	Norm	Other
66	10.23915		9.657409	0.581741	9.9482795		SGTF	Alpha
66	16.924536	17.840605	17.859776	-0.93524	17.392156	0.448449	Norm	Other
66	11.784007	12.748933	12.6458235	-0.8618165	12.21491525	0.53401775	Norm	Other
66	21.027697	20.5502	19.984907	1.04279	20.506302	0.043898	Norm	Other
66	18.222872	18.03307	17.49053	0.732342	17.856701	0.176369	Norm	Other
66	12.207134	11.656058	11.560764	0.64637	11.883949	-0.227891	Norm	Other
66	16.76576	16.642927	16.243858	0.521902	16.504809	0.138118	Norm	Other
66	21.422585	21.988543	21.64403	-0.221445	21.5333075	0.4552355	Norm	Other
66	14.540255	14.004388	13.427822	1.112433	13.9840385	0.0203495	Norm	Other
66	11.339581	11.246651	10.315448	1.024133	10.8275145	0.4191365	Norm	Other
66	20.246166	19.280317	18.53006	1.716106	19.388113	-0.107796	Norm	Other
66	20.697712	20.476858	19.793749	0.903963	20.2457305	0.2311275	Norm	Other
66	9.326326	11.787123	11.409515	-2.083189	10.3679205	1.4192025	Norm	Other
66	14.369628	16.868439	16.03785	-1.668222	15.203739	1.6647	Norm	Other
66	14.19424	13.619363	12.968301	1.225939	13.5812705	0.0380925	Norm	Other
66	18.028229	16.367176	16.097008	1.931221	17.0626185	-0.6954425	Norm	Other
66	13.408224	13.998176	13.064402	0.343822	13.236313	0.761863	Norm	Other
66	25.434515	25.61406	22.849958	2.584557	24.1422365	1.4718235	Norm	Other
66	18.530975	24.858269	18.615566	-0.084591	18.5732705	6.2849985	SGTP	Alpha
66	9.181292	16.1559	9.3249035	-0.1436115	9.25309775	6.90280225	SGTP	Alpha
66	24.123032	23.983433	24.320717	-0.197685	24.2218745	-0.2384415	Norm	Other
66	10.926788		11.865241	-0.938453	11.3960145		SGTF	Alpha
66	22.697546	21.802382	21.821838	0.875708	22.259692	-0.45731	Norm	Other
66	18.696482	20.349102	19.733807	-1.037325	19.2151445	1.1339575	Norm	Other
66	14.172157	15.2495365	14.146129	0.026028	14.159143	1.0903935	Norm	Other
66	28.87876	27.723793	26.378664	2.500096	27.628712	0.095081	Norm	Other
66	8.96364	11.443466	9.334071	-0.370431	9.1488555	2.2946105	Norm	Other
66	20.820517	20.247557	19.222017	1.5985	20.021267	0.22629	Norm	Other
66	25.223963	25.221523	24.80924	0.414723	25.0166015	0.2049215	Norm	Other
66	16.41848	16.269243	15.50182	0.91666	15.96015	0.309093	Norm	Other
66	13.014126	14.456262	13.781758	-0.767632	13.397942	1.05832	Norm	Other
66	14.977434		16.339983	-1.362549	15.6587085		SGTF	Alpha
66	19.34872		19.607866	-0.259146	19.478293		SGTF	Alpha
66	11.467406		11.668608	-0.201202	11.568007		SGTF	Alpha
66	17.349125	24.300045	17.352654	-0.003529	17.3508895	6.9491555	SGTP	Alpha
66	19.87467		19.8845	-0.00983	19.879585		SGTF	Alpha
66	23.657362	23.844393	23.223707	0.433655	23.4405345	0.4038585	Norm	Other
66	16.672901	17.98907	17.27798	-0.605079	16.9754405	1.0136295	Norm	Other
66	16.650806		16.157686	0.49312	16.404246		SGTF	Alpha
66	20.412142	20.567905	19.40725	1.004892	19.909696	0.658209	Norm	Other
66	12.668656	14.144783	12.746919	-0.078263	12.7077875	1.4369955	Norm	Other
66	14.919579	15.926076	15.57645	-0.656871	15.2480145	0.6780615	Norm	Other
66	18.604115	18.692978	17.939825	0.66429	18.27197	0.421008	Norm	Other
66	14.974759	15.981535	15.019856	-0.045097	14.9973075	0.9842275	Norm	Other
66	15.432626	14.15286	14.263827	1.168799	14.8482265	-0.6953665	Norm	Other
66	8.267742	10.551297	12.334129	-4.066387	10.3009355	0.2503615	Norm	Other
66	17.400692	18.366829	17.74546	-0.344768	17.573076	0.793753	Norm	Other
66	15.99143	20.707438	16.584509	-0.593079	16.2879695	4.4194685	SGTP	Alpha
66	24.203325	24.310053	23.93252	0.270805	24.0679225	0.2421305	Norm	Other
66	11.822956	18.186777	14.097617	-2.274661	12.9602865	5.2264905	SGTP	Other
66	15.26562	16.053566	15.047458	0.218162	15.156539	0.897027	Norm	Other
66	15.520888	17.941458	15.3810625	0.1398255	15.45097525	2.49048275	Norm	Other
66	25.175665	24.900755	24.282022	0.893643	24.7288435	0.1719115	Norm	Other
66	21.932941	22.21316	21.78758	0.145361	21.8602605	0.3528995	Norm	Other
66	19.345102	18.760277	18.391153	0.953949	18.8681275	-0.1078505	Norm	Other
66	12.914064	19.401882	13.008437	-0.094373	12.9612505	6.4406315	SGTP	Alpha
66	22.837248		21.99398	0.843268	22.415614		SGTF	Alpha
66	14.991079	16.816448	15.828279	-0.8372	15.409679	1.406769	Norm	Other
66	16.595404	16.291204	15.570818	1.024586	16.083111	0.208093	Norm	Other
66	12.523977	14.901983	13.220629	-0.696652	12.872303	2.02968	Norm	Other
66	17.211214	15.896342	15.590259	1.620955	16.4007365	-0.5043945	Norm	Other
66	26.372215	26.50582	24.645437	1.726778	25.508826	0.996994	Norm	Other
66	17.598164	18.321619	17.702698	-0.104534	17.650431	0.671188	Norm	Other
66	13.924143	13.850132	12.964016	0.960127	13.4440795	0.4060525	Norm	Other
66	9.711005	12.597485	10.419798	-0.708793	10.0654015	2.5320835	Norm	Other
66	12.89267	12.653592	12.029807	0.862863	12.4612385	0.1923535	Norm	Other
66	13.472238	12.811889	12.684772	0.787466	13.078505	-0.266616	Norm	Other
66	16.76881	16.284475	15.472122	1.296688	16.120466	0.164009	Norm	Other
66	14.394959	14.159815	13.803062	0.591897	14.0990105	0.0608045	Norm	Other
66	20.671928	20.881485	20.53643	0.135498	20.604179	0.277306	Norm	Other
66	22.756514	26.160606	22.223621	0.532893	22.4900675	3.6705385	Norm	Alpha
66	27.233025	26.90058	26.447786	0.785239	26.8404055	0.0601745	Norm	Other
66	20.94815	19.893246	18.890638	2.057512	19.919394	-0.026148	Norm	Other
66	25.601374	25.506765	24.784243	0.817131	25.1928085	0.3139565	Norm	Other
66	25.01182	25.525213	25.240047	-0.228227	25.1259335	0.3992795	Norm	Other
66	11.950595	13.608472	13.257511	-1.306916	12.604053	1.004419	Norm	Other
66	17.091928		18.978064	-1.886136	18.034996		SGTF	Alpha
66	13.576182		14.410441	-0.834259	13.9933115		SGTF	Alpha
66	24.82195	22.820293	21.58662	3.23533	23.204285	-0.383992	Norm	Other
66	15.415747	15.297096	14.757849	0.657898	15.086798	0.210298	Norm	Other
66	9.84391	12.435473	11.4478245	-1.6039145	10.64586725	1.78960575	Norm	Other
66	17.995901	22.98018	17.68449	0.311411	17.8401955	5.1399845	SGTP	Alpha
66	23.975006	26.950426	23.250624	0.724382	23.612815	3.337611	Norm	Alpha
66	15.281342	14.923645	14.120199	1.161143	14.7007705	0.2228745	Norm	Other
66	28.818438	27.664707	27.208342	1.610096	28.01339	-0.348683	Norm	Other
66	17.10837	19.021526	18.777489	-1.669119	17.9429295	1.0785965	Norm	Other
66	23.25945	23.753603	23.482687	-0.223237	23.3710685	0.3825345	Norm	Other
66	18.339739	17.993866	17.622252	0.717487	17.9809955	0.0128705	Norm	Other
66	21.711214	20.002508	19.753345	1.957869	20.7322795	-0.7297715	Norm	Other
66	23.191547	24.46798	23.606384	-0.414837	23.3989655	1.0690145	Norm	Other
66	15.731249	16.016933	14.042527	1.688722	14.886888	1.130045	Norm	Other
66	15.256606		16.483562	-1.226956	15.870084		SGTF	Alpha
66	21.24533	20.782059	19.99558	1.24975	20.620455	0.161604	Norm	Other
66	20.259872		20.210138	0.049734	20.235005		SGTF	Alpha
66	15.356694		16.894768	-1.538074	16.125731		SGTF	Alpha
66	17.381813		17.407461	-0.025648	17.394637		SGTF	Alpha
66	17.726973	17.107368	16.683378	1.043595	17.2051755	-0.0978075	Norm	Other
66	21.404621	24.777636	19.922611	1.48201	20.663616	4.11402	SGTP	Alpha
66	10.544769	16.372671	12.323592	-1.778823	11.4341805	4.9384905	SGTP	Alpha
66	30.496962	27.294443	29.081825	1.415137	29.7893935	-2.4949505	Norm	Other
66	15.215355		14.766101	0.449254	14.990728		SGTF	Alpha
66	14.79252	14.504956	13.9097185	0.8828015	14.35111925	0.15383675	Norm	Other
66	14.780684	15.167107	15.103299	-0.322615	14.9419915	0.2251155	Norm	Other
66	15.362385		16.203669	-0.841284	15.783027		SGTF	Alpha
66	13.947834	13.398585	13.35235	0.595484	13.650092	-0.251507	Norm	Other
66	28.627802	27.488014	27.31161	1.316192	27.969706	-0.481692	Norm	Other
66	13.85906	13.681312	13.330214	0.528846	13.594637	0.086675	Norm	Other
66	21.652615	22.241385	21.627878	0.024737	21.6402465	0.6011385	Norm	Other
66	13.238458	13.152532	12.056372	1.182086	12.647415	0.505117	Norm	Other
66	14.319244	14.618057	14.120507	0.198737	14.2198755	0.3981815	Norm	Other
66	14.097778	13.4451885	13.360867	0.736911	13.7293225	-0.284134	Norm	Other
66	26.764402	25.808601	25.01109	1.753312	25.887746	-0.079145	Norm	Other
66	20.109638	19.386871	18.965096	1.144542	19.537367	-0.150496	Norm	Other
66	20.64742	21.274006	20.131054	0.516366	20.389237	0.884769	Norm	Other
66	20.97132	20.924358	20.048113	0.923207	20.5097165	0.4146415	Norm	Other
66	14.127647	14.540704	14.732565	-0.604918	14.430106	0.110598	Norm	Other
66	21.755129	20.979221	21.215515	0.539614	21.485322	-0.506101	Norm	Other
66	17.707857		17.848885	-0.141028	17.778371		SGTF	Alpha
66	15.294831	14.711876	14.487008	0.807823	14.8909195	-0.1790435	Norm	Other
66	24.339817	23.636192	23.412676	0.927141	23.8762465	-0.2400545	Norm	Other
66	14.910348	15.577494	14.83626	0.074088	14.873304	0.70419	Norm	Other
66	17.957602	17.18222	16.897272	1.06033	17.427437	-0.245217	Norm	Other
66	26.249865	25.578547	24.4711	1.778765	25.3604825	0.2180645	Norm	Other
66	9.898553	13.8029175	10.089037	-0.190484	9.993795	3.8091225	Norm	Other
66	18.606949	17.307434	17.1092	1.497749	17.8580745	-0.5506405	Norm	Other
66	22.318739	19.825483	19.813442	2.505297	21.0660905	-1.2406075	Norm	Other
66	19.993347	19.7411	18.993954	0.999393	19.4936505	0.2474495	Norm	Other
66	16.81641		17.281504	-0.465094	17.048957		SGTF	Alpha
66	13.397422	16.232565	13.221385	0.176037	13.3094035	2.9231615	Norm	Alpha
66	9.868467	11.942607	11.723215	-1.854748	10.795841	1.146766	Norm	Other
66	10.258022		12.74562	-2.487598	11.501821		SGTF	Alpha
67	26.26441	25.877443	25.699253	0.565157	25.9818315	-0.1043885	Norm	Other
67	20.368244	20.358278	19.578161	0.790083	19.9732025	0.3850755	Norm	Other
67	14.04138	14.180212	13.561865	0.479515	13.8016225	0.3785895	Norm	Other
67	20.759296	21.447784	20.590092	0.169204	20.674694	0.77309	Norm	Other
67	18.361408	19.43669	18.69365	-0.332242	18.527529	0.909161	Norm	Other
67	15.434522	15.253928	14.623461	0.811061	15.0289915	0.2249365	Norm	Other
67	21.724031		21.359398	0.364633	21.5417145		SGTF	Alpha
67	15.186823	14.23352	14.270256	0.916567	14.7285395	-0.4950195	Norm	Other
67	25.026363	23.688648	23.334696	1.691667	24.1805295	-0.4918815	Norm	Other
67	13.794598	13.347107	12.822451	0.972147	13.3085245	0.0385825	Norm	Other
67	23.55916	22.84459	22.59923	0.95993	23.079195	-0.234605	Norm	Other
67	24.35975	25.24242	24.767666	-0.407916	24.563708	0.678712	Norm	Other
67	9.611922	12.384684	11.39147	-1.779548	10.501696	1.882988	Norm	Other
67	15.367236	17.15945	15.889066	-0.52183	15.628151	1.531299	Norm	Other
67	6.675276		8.394332	-1.719056	7.534804		SGTF	Alpha
67	16.268822		15.904997	0.363825	16.0869095		SGTF	Alpha
67	14.5068	13.682268	13.326551	1.180249	13.9166755	-0.2344075	Norm	Other
67	22.907852	22.741825	21.745098	1.162754	22.326475	0.41535	Norm	Other
67	10.41666		11.517546	-1.100886	10.967103		SGTF	Alpha
67	17.526083	15.374404	15.873332	1.652751	16.6997075	-1.3253035	Norm	Other
67	12.88925		12.731993	0.157257	12.8106215		SGTF	Alpha
67	9.056544		9.315848	-0.259304	9.186196		SGTF	Alpha
67	26.432955	25.406467	25.284449	1.148506	25.858702	-0.452235	Norm	Other
67	27.190023	26.440098	26.244377	0.945646	26.7172	-0.277102	Norm	Other
67	13.733	12.857644	12.889604	0.843396	13.311302	-0.453658	Norm	Other
67	17.271479	17.73378	16.661983	0.609496	16.966731	0.767049	Norm	Other
67	10.2928915	12.104739	11.494876	-1.2019845	10.89388375	1.21085525	Norm	Other
67	20.642084		21.692776	-1.050692	21.16743		SGTF	Alpha
67	19.756477		18.870165	0.886312	19.313321		SGTF	Alpha
67	26.185772	27.642525	26.339756	-0.153984	26.262764	1.379761	Norm	Other
67	26.956085	27.280926	27.329763	-0.373678	27.142924	0.138002	Norm	Other
67	10.45042	11.396314	10.734871	-0.284451	10.5926455	0.8036685	Norm	Other
67	21.237158	21.19198	20.90878	0.328378	21.072969	0.119011	Norm	Other
67	18.183167	19.11597	18.667503	-0.484336	18.425335	0.690635	Norm	Other
67	21.65679		20.699373	0.957417	21.1780815		SGTF	Alpha
67	16.819185	15.853539	16.175007	0.644178	16.497096	-0.643557	Norm	Other
67	19.406462	18.72971	18.490677	0.915785	18.9485695	-0.2188595	Norm	Other
67	21.18196	22.875843	21.759197	-0.577237	21.4705785	1.4052645	Norm	Other
67	8.766879	10.902604	9.728369	-0.96149	9.247624	1.65498	Norm	Other
67	23.826847	24.606346	24.629282	-0.802435	24.2280645	0.3782815	Norm	Other
67	26.41862	27.488997	28.383812	-1.965192	27.401216	0.087781	Norm	Other
67	28.140196	27.301361	26.264454	1.875742	27.202325	0.099036	Norm	Other
67	21.8946		22.220678	-0.326078	22.057639		SGTF	Alpha
67	10.501466	11.605643	10.09608	0.405386	10.298773	1.30687	Norm	Other
67	24.322344	25.342594	24.85143	-0.529086	24.586887	0.755707	Norm	Other
67	13.94312	13.6226425	12.993331	0.949789	13.4682255	0.154417	Norm	Other
67	12.856317	14.424279	13.114748	-0.258431	12.9855325	1.4387465	Norm	Other
67	6.493526	8.83859	8.143059	-1.649533	7.3182925	1.5202975	Norm	Other
67	16.599365	22.031265	15.6772995	0.9220655	16.13833225	5.89293275	SGTP	Alpha
67	26.59686	26.006859	25.548384	1.048476	26.072622	-0.065763	Norm	Other
67	10.406373	11.325149	9.819837	0.586536	10.113105	1.212044	Norm	Other
67	27.522907	27.462534	26.650051	0.872856	27.086479	0.376055	Norm	Other
67	19.17139	19.293863	18.795578	0.375812	18.983484	0.310379	Norm	Other
67	10.673967	11.685684	10.40769	0.266277	10.5408285	1.1448555	Norm	Other
67	26.238699		25.136618	1.102081	25.6876585		SGTF	Alpha
67	24.885147	24.552671	24.592304	0.292843	24.7387255	-0.1860545	Norm	Other
67	26.120981	25.800148	25.51894	0.602041	25.8199605	-0.0198125	Norm	Other
67	25.479525	24.647156	24.72783	0.751695	25.1036775	-0.4565215	Norm	Other
67	18.903027	24.263418	18.877151	0.025876	18.890089	5.373329	SGTP	Alpha
67	26.13089	25.951942	25.844343	0.286547	25.9876165	-0.0356745	Norm	Other
67	11.767565	12.5831	11.804757	-0.037192	11.786161	0.796939	Norm	Other
67	15.041533		14.419273	0.62226	14.730403		SGTF	Alpha
67	21.933186	22.489222	21.725407	0.207779	21.8292965	0.6599255	Norm	Other
67	14.113443	15.998708	15.332004	-1.218561	14.7227235	1.2759845	Norm	Other
67	12.156757	12.453299	12.128882	0.027875	12.1428195	0.3104795	Norm	Other
67	13.926715	13.642392	12.990936	0.935779	13.4588255	0.1835665	Norm	Other
67	20.690441		20.35297	0.337471	20.5217055		SGTF	Alpha
67	19.318687		19.365658	-0.046971	19.3421725		SGTF	Alpha
67	17.661638	22.800497	17.635376	0.026262	17.648507	5.15199	SGTP	Alpha
67	21.616072	21.547575	21.051102	0.56497	21.333587	0.213988	Norm	Other
67	19.497028	19.373169	19.113997	0.383031	19.3055125	0.0676565	Norm	Other
67	9.274584		10.163065	-0.888481	9.7188245		SGTF	Alpha
67	11.93141	12.46381	11.538147	0.393263	11.7347785	0.7290315	Norm	Other
67	17.322369	22.596571	17.8404	-0.518031	17.5813845	5.0151865	SGTP	Alpha
67	19.610462	19.26005	18.728466	0.881996	19.169464	0.090586	Norm	Other
67	19.182743	18.991611	18.47196	0.710783	18.8273515	0.1642595	Norm	Other
67	23.715433	25.148758	24.251226	-0.535793	23.9833295	1.1654285	Norm	Other
67	20.781782	20.499617	20.255812	0.52597	20.518797	-0.01918	Norm	Other
67	22.14598	27.497053	21.376862	0.769118	21.761421	5.735632	SGTP	Alpha
67	21.58804		21.568306	0.019734	21.578173		SGTF	Alpha
67	24.768045	24.306562	23.453115	1.31493	24.11058	0.195982	Norm	Other
67	18.422283	17.621382	17.267815	1.154468	17.845049	-0.223667	Norm	Other
67	14.703404	14.904937	14.806089	-0.102685	14.7547465	0.1501905	Norm	Other
67	9.611004	10.80999	10.747996	-1.136992	10.1795	0.63049	Norm	Other
67	25.455479	24.330635	23.647291	1.808188	24.551385	-0.22075	Norm	Other
67	13.330727	13.32828	12.329165	1.001562	12.829946	0.498334	Norm	Other
67	26.619904	25.773445	25.41321	1.206694	26.016557	-0.243112	Norm	Other
67	20.811846	20.24161	19.725412	1.086434	20.268629	-0.027019	Norm	Other
67	26.415672	26.854187	25.880459	0.535213	26.1480655	0.7061215	Norm	Other
67	13.556094	12.646397	12.621524	0.93457	13.088809	-0.442412	Norm	Other
67	30.438257	29.376913	28.751175	1.687082	29.594716	-0.217803	Norm	Other
67	18.202343	21.399096	16.922577	1.279766	17.56246	3.836636	Norm	Alpha
67	17.321022	16.61634	15.943529	1.377493	16.6322755	-0.0159355	Norm	Other
67	17.337725	15.989317	15.693731	1.643994	16.515728	-0.526411	Norm	Other
67	21.444983	21.995285	21.493986	-0.049003	21.4694845	0.5258005	Norm	Other
67	19.893398	18.632656	18.207876	1.685522	19.050637	-0.417981	Norm	Other
67	13.298206		13.891165	-0.592959	13.5946855		SGTF	Alpha
67	10.644934		10.603913	0.041021	10.6244235		SGTF	Alpha
67	21.950504	20.8018	20.014034	1.93647	20.982269	-0.180469	Norm	Other
67	19.367937	18.571129	17.8984	1.469537	18.6331685	-0.0620395	Norm	Other
67	13.259203		12.948932	0.310271	13.1040675		SGTF	Alpha
67	26.786386	36.831554	27.699171	-0.912785	27.2427785	9.5887755	SGTP	Alpha
67	16.831972	16.345041	16.005943	0.826029	16.4189575	-0.0739165	Norm	Other
67	10.920707	11.553726	10.8935175	0.0271895	10.90711225	0.64661375	Norm	Other
67	10.083791		10.250502	-0.166711	10.1671465		SGTF	Alpha
67	14.611951	14.931546	14.493887	0.118064	14.552919	0.378627	Norm	Other
67	20.763859	19.515478	19.940847	0.823012	20.352353	-0.836875	Norm	Other
67	21.714518	20.621096	20.39474	1.319778	21.054629	-0.433533	Norm	Other
67	13.869226	13.831671	13.873182	-0.003956	13.871204	-0.039533	Norm	Other
67	13.369224		14.185279	-0.816055	13.7772515		SGTF	Alpha
67	15.509265		15.308686	0.200579	15.4089755		SGTF	Alpha
67	15.680532	14.867185	14.370146	1.310386	15.025339	-0.158154	Norm	Other
[truncated: 372,470 more rows]
